# Supplementary material for: A one-dimensional AgI coordination polymer: catena-poly[[[[N′-(4-cyano­benzyl­idene)nicotinohydrazide]silver(I)]-μ-N′-(4-cyano­benzyl­idene)nicotino­hydrazide] trifluoro­methane­sulfonate]
Source: Acta Crystallogr Sect E Struct Rep Online. 2008 Oct 31;64(Pt 11):m1469–70. doi: 10.1107/S1600536808034685 (PMC2959788; doi:10.1107/S1600536808034685)
Supplement: Supplementary file 1 [file e-64-m1469-sup1.cif]

##############################################################################
###                                                                        ###
###        Electronic paper (Acta Crystallographica Section E)             ###
###                                                                        ###
##############################################################################
#                                                                            #
# This CIF contains the data in a paper accepted for publication in Acta     #
# Crystallographica Section E. It conforms to the requirements of Notes      #
# for Authors for Section E, and has been peer reviewed under the auspices   #
# of the IUCr Commission on Journals.                                        #
#                                                                            #
# Full details of the Crystallographic Information File format               #
# are given in the paper "The Crystallographic Information File (CIF):       #
# a New Standard Archive File for Crystallography" by S. R. Hall, F. H.      #
# Allen and I. D. Brown [Acta Cryst. (1991), A47, 655-685].                  #
#                                                                            #
# The current version of the core CIF dictionary is obtainable from          #
# ftp://ftp.iucr.org/pub/cif_core.dic. The current version number is 2.4.    #
#                                                                            #
# Software is freely available for graphical display of the structure(s) in  #
# this CIF.  For information consult the CIF home page http://www.iucr.org/  #
# cif/home.html                                                              #
#                                                                            #
# This file may be used for bona fide research purposes within the           #
# scientific community so long as proper attribution is given to the journal # 
# article from which it was obtained.                                        #
#                                                                            #
##############################################################################
                                             
data_I
_audit_creation_method     SHELXL-97
_chemical_name_systematic
;
<i>catena</i>-poly[[[[N'-(4-cyanobenzylidene)nicotinohydrazide]silver(I)]-\m-
N'-(4-cyanobenzylidene)nicotinohydrazide] trifluoromethanesulfonate]
;
_chemical_name_common     ?
_chemical_formula_moiety     'C28 H20 Ag N8 O2 +, C F3 O3 S -'
_chemical_formula_sum     'C29 H20 Ag F3 N8 O5 S'
_chemical_formula_iupac     '[Ag (C14 H10 N4 O)2] C F3 S O3'
_chemical_formula_weight     757.46
_chemical_melting_point     ?
_symmetry_cell_setting     monoclinic
_symmetry_space_group_name_H-M     'C 2/c'
_symmetry_space_group_name_Hall     '-C 2yc '
loop_
    _symmetry_equiv_pos_as_xyz
    'x, y, z'
    '-x, y, -z+1/2'
    'x+1/2, y+1/2, z'
    '-x+1/2, y+1/2, -z+1/2'
    '-x, -y, -z'
    'x, -y, z-1/2'
    '-x+1/2, -y+1/2, -z'
    'x+1/2, -y+1/2, z-1/2'
_cell_length_a     24.966(2)
_cell_length_b     13.9529(13)
_cell_length_c     17.6976(16)
_cell_angle_alpha     90.00
_cell_angle_beta     98.437(2)
_cell_angle_gamma     90.00
_cell_volume     6098.3(10)
_cell_formula_units_Z     8
_cell_measurement_reflns_used     5153
_cell_measurement_theta_min     2.11
_cell_measurement_theta_max     27.50
_cell_measurement_temperature     173(2)
_exptl_crystal_description     prism
_exptl_crystal_colour     colourless
_exptl_crystal_size_max     0.51
_exptl_crystal_size_mid     0.32
_exptl_crystal_size_min     0.27
_exptl_crystal_density_diffrn     1.650
_exptl_crystal_density_meas     ?
_exptl_crystal_density_method     'not measured'
_exptl_crystal_F_000     3040
_exptl_absorpt_coefficient_mu     0.802
_exptl_absorpt_correction_type     multi-scan
_exptl_absorpt_process_details     '(SADABS; Sheldrick, 1996)'
_exptl_absorpt_correction_T_min     0.6852
_exptl_absorpt_correction_T_max     0.8126
_exptl_special_details
;
;
_diffrn_ambient_temperature     173(2)
_diffrn_radiation_type     MoK\a
_diffrn_radiation_wavelength     0.71073
_diffrn_radiation_source     'fine-focus sealed tube'
_diffrn_radiation_monochromator     graphite
_diffrn_measurement_device_type     'Siemens SMART CCD'
_diffrn_measurement_method     '\f and \w'
_diffrn_detector_area_resol_mean     ?
_diffrn_reflns_number     19396
_diffrn_reflns_av_R_equivalents     0.0305
_diffrn_reflns_av_sigmaI/netI     0.0338
_diffrn_reflns_theta_min     2.11
_diffrn_reflns_theta_max     27.50
_diffrn_reflns_theta_full     27.50
_diffrn_measured_fraction_theta_max     0.996
_diffrn_measured_fraction_theta_full     0.996
_diffrn_reflns_limit_h_min     -28
_diffrn_reflns_limit_h_max     32
_diffrn_reflns_limit_k_min     -18
_diffrn_reflns_limit_k_max     17
_diffrn_reflns_limit_l_min     -22
_diffrn_reflns_limit_l_max     15
_diffrn_standards_number     ?
_diffrn_standards_interval_count     ?
_diffrn_standards_interval_time     ?
_diffrn_standards_decay_%     ?
_refine_special_details
;
Refinement of <i>F</i>^2^ against ALL reflections. The weighted <i>R</i>-factor
<i>wR</i> and goodness of fit <i>S</i> are based on <i>F</i>^2^, conventional
<i>R</i>-factors <i>R</i> are based on <i>F</i>, with <i>F</i> set to zero for
negative <i>F</i>^2^. The threshold expression of <i>F</i>^2^ >
\s(<i>F</i>^2^) is used only for calculating <i>R</i>-factors(gt) <i>etc</i>.
and is not relevant to the choice of reflections for refinement.
<i>R</i>-factors based on <i>F</i>^2^ are statistically about twice as large
as those based on <i>F</i>, and <i>R</i>- factors based on ALL data will be
even larger.
;
_reflns_number_total     6990
_reflns_number_gt     5059
_reflns_threshold_expression     I>2\s(I)
_refine_ls_structure_factor_coef     Fsqd
_refine_ls_matrix_type     full
_refine_ls_R_factor_all     0.0696
_refine_ls_R_factor_gt     0.0492
_refine_ls_wR_factor_gt     0.1335
_refine_ls_wR_factor_ref     0.1481
_refine_ls_goodness_of_fit_ref     1.027
_refine_ls_restrained_S_all     1.054
_refine_ls_number_reflns     6990
_refine_ls_number_parameters     432
_refine_ls_number_restraints     22
_refine_ls_hydrogen_treatment     mixed
_refine_ls_weighting_scheme     calc
_refine_ls_weighting_details
          'calc w=1/[\s^2^(Fo^2^)+(0.0766P)^2^+8.964P] where P=(Fo^2^+2Fc^2^)/3'
_atom_sites_solution_hydrogens     geom
_atom_sites_solution_primary     direct
_atom_sites_solution_secondary     difmap
_refine_ls_shift/su_max     0.000
_refine_ls_shift/su_mean     0.000
_refine_diff_density_max     1.466
_refine_diff_density_min     -0.794
_refine_ls_extinction_method     none
_refine_ls_extinction_coef     ?
loop_
    _atom_type_symbol
    _atom_type_description
    _atom_type_scat_dispersion_real
    _atom_type_scat_dispersion_imag
    _atom_type_scat_source
    'C' 'C' 0.0033 0.0016
                         'International Tables Vol C Tables 4.2.6.8 and 6.1.1.4'
    'H' 'H' 0.0000 0.0000
                         'International Tables Vol C Tables 4.2.6.8 and 6.1.1.4'
    'N' 'N' 0.0061 0.0033
                         'International Tables Vol C Tables 4.2.6.8 and 6.1.1.4'
    'O' 'O' 0.0106 0.0060
                         'International Tables Vol C Tables 4.2.6.8 and 6.1.1.4'
    'F' 'F' 0.0171 0.0103
                         'International Tables Vol C Tables 4.2.6.8 and 6.1.1.4'
    'S' 'S' 0.1246 0.1234
                         'International Tables Vol C Tables 4.2.6.8 and 6.1.1.4'
    'Ag' 'Ag' -0.8971 1.1015
                         'International Tables Vol C Tables 4.2.6.8 and 6.1.1.4'
_computing_data_collection     'SMART (Siemens, 1996)'
_computing_cell_refinement     'SAINT (Siemens, 1996)'
_computing_data_reduction     'SAINT (Siemens, 1996)'
_computing_structure_solution     'SHELXS97 (Sheldrick, 2008)'
_computing_structure_refinement     'SHELXL97 (Sheldrick, 2008)'
_computing_molecular_graphics     'DIAMOND (Brandenburg, 2005)'
_computing_publication_material     'SHELXTL (Sheldrick, 2008)'
loop_
    _atom_site_type_symbol
    _atom_site_label
    _atom_site_fract_x
    _atom_site_fract_y
    _atom_site_fract_z
    _atom_site_U_iso_or_equiv
    _atom_site_adp_type
    _atom_site_calc_flag
    _atom_site_refinement_flags
    _atom_site_occupancy
    _atom_site_disorder_assembly
    _atom_site_disorder_group
    Ag Ag1 0.177461(13) 0.31617(2) 0.21259(2) 0.05965(14) Uani d . 1 . .
    N N1 0.16489(13) 0.4710(2) 0.22045(18) 0.0481(7) Uani d . 1 . .
    N N2 0.19741(12) 0.17730(19) 0.16389(17) 0.0421(6) Uani d . 1 . .
    N N3 0.25625(13) 0.6644(2) 0.10836(19) 0.0488(7) Uani d D 1 . .
    N N4 0.29258(12) 0.7215(2) 0.07857(19) 0.0497(7) Uani d D 1 . .
    N N5 0.5169(2) 0.9140(4) -0.1204(3) 0.1027(17) Uani d . 1 . .
    N N6 0.32032(13) 0.1492(2) 0.02428(18) 0.0480(7) Uani d D 1 . .
    N N7 0.35916(12) 0.1432(2) -0.02381(18) 0.0491(7) Uani d . 1 . .
    N N8 0.60476(14) 0.2456(3) -0.2154(2) 0.0662(10) Uani d . 1 . .
    S S1 0.35594(5) 0.41766(7) 0.11529(6) 0.0575(3) Uani d . 1 . .
    O O1 0.23222(12) 0.78306(19) 0.18438(17) 0.0603(7) Uani d . 1 . .
    O O2 0.28597(11) 0.0026(2) -0.01063(16) 0.0589(7) Uani d . 1 . .
    O O3 0.33416(17) 0.3230(2) 0.1160(2) 0.0852(11) Uani d . 1 . .
    O O4 0.32654(16) 0.4890(3) 0.1495(2) 0.0886(11) Uani d . 1 . .
    O O5 0.37379(17) 0.4448(2) 0.04515(19) 0.0852(11) Uani d . 1 . .
    F F1 0.4489(2) 0.3413(5) 0.1600(3) 0.180(2) Uani d U 1 . .
    F F2 0.40950(15) 0.3851(3) 0.2507(2) 0.1073(11) Uani d U 1 . .
    F F3 0.4445(2) 0.4874(4) 0.1883(3) 0.180(2) Uani d U 1 . .
    C C1 0.12856(16) 0.5082(3) 0.2610(2) 0.0548(10) Uani d . 1 . .
    H H1 0.1059 0.4658 0.2839 0.066 Uiso calc R 1 . .
    C C2 0.12275(17) 0.6049(3) 0.2707(3) 0.0611(11) Uani d . 1 . .
    H H2 0.0966 0.6289 0.2998 0.073 Uiso calc R 1 . .
    C C3 0.15543(18) 0.6664(3) 0.2376(3) 0.0562(10) Uani d . 1 . .
    H H3 0.1524 0.7336 0.2444 0.067 Uiso calc R 1 . .
    C C4 0.19279(14) 0.6307(2) 0.19433(19) 0.0410(7) Uani d . 1 . .
    C C5 0.19597(15) 0.5322(3) 0.1878(2) 0.0452(8) Uani d . 1 . .
    H H5 0.2216 0.5065 0.1585 0.054 Uiso calc R 1 . .
    C C6 0.22824(15) 0.6994(2) 0.1618(2) 0.0437(8) Uani d D 1 . .
    C C7 0.32028(16) 0.6787(3) 0.0335(2) 0.0497(9) Uani d . 1 . .
    H H7 0.3143 0.6126 0.0226 0.060 Uiso calc R 1 . .
    C C8 0.36060(15) 0.7304(3) -0.0009(2) 0.0492(9) Uani d . 1 . .
    C C9 0.39393(18) 0.6808(3) -0.0440(3) 0.0629(11) Uani d . 1 . .
    H H9 0.3893 0.6137 -0.0514 0.075 Uiso calc R 1 . .
    C C10 0.43334(18) 0.7280(4) -0.0756(3) 0.0657(11) Uani d . 1 . .
    H H10 0.4556 0.6936 -0.1054 0.079 Uiso calc R 1 . .
    C C11 0.44089(18) 0.8263(3) -0.0643(3) 0.0610(11) Uani d . 1 . .
    C C12 0.40796(18) 0.8751(3) -0.0220(3) 0.0624(11) Uani d . 1 . .
    H H12 0.4131 0.9420 -0.0139 0.075 Uiso calc R 1 . .
    C C13 0.36835(17) 0.8298(3) 0.0086(2) 0.0549(10) Uani d . 1 . .
    H H13 0.3455 0.8654 0.0367 0.066 Uiso calc R 1 . .
    C C14 0.4834(2) 0.8750(4) -0.0962(3) 0.0731(13) Uani d . 1 . .
    C C15 0.18030(14) 0.0956(3) 0.1923(2) 0.0434(8) Uani d . 1 . .
    H H15 0.1556 0.0994 0.2283 0.052 Uiso calc R 1 . .
    C C16 0.19682(16) 0.0068(3) 0.1717(2) 0.0496(9) Uani d . 1 . .
    H H16 0.1842 -0.0494 0.1936 0.060 Uiso calc R 1 . .
    C C17 0.23172(15) 0.0003(2) 0.1192(2) 0.0440(8) Uani d . 1 . .
    H H17 0.2436 -0.0606 0.1042 0.053 Uiso calc R 1 . .
    C C18 0.24964(13) 0.0833(2) 0.08797(19) 0.0390(7) Uani d . 1 . .
    C C19 0.23178(14) 0.1700(2) 0.1127(2) 0.0408(7) Uani d . 1 . .
    H H19 0.2445 0.2273 0.0924 0.049 Uiso calc R 1 . .
    C C20 0.28677(14) 0.0743(2) 0.0289(2) 0.0421(8) Uani d . 1 . .
    C C21 0.38690(16) 0.2191(3) -0.0263(2) 0.0513(9) Uani d . 1 . .
    H H21 0.3784 0.2739 0.0016 0.062 Uiso calc R 1 . .
    C C22 0.43167(14) 0.2241(3) -0.0711(2) 0.0470(8) Uani d . 1 . .
    C C23 0.45139(15) 0.1431(3) -0.1041(2) 0.0496(9) Uani d . 1 . .
    H H23 0.4343 0.0828 -0.1004 0.059 Uiso calc R 1 . .
    C C24 0.49545(16) 0.1502(3) -0.1419(2) 0.0516(9) Uani d . 1 . .
    H H24 0.5091 0.0949 -0.1639 0.062 Uiso calc R 1 . .
    C C25 0.52007(14) 0.2387(3) -0.1478(2) 0.0481(8) Uani d . 1 . .
    C C26 0.50079(18) 0.3193(3) -0.1168(3) 0.0615(11) Uani d . 1 . .
    H H26 0.5176 0.3796 -0.1218 0.074 Uiso calc R 1 . .
    C C27 0.45664(18) 0.3123(3) -0.0780(3) 0.0590(11) Uani d . 1 . .
    H H27 0.4433 0.3678 -0.0559 0.071 Uiso calc R 1 . .
    C C28 0.56767(15) 0.2436(3) -0.1854(2) 0.0524(9) Uani d . 1 . .
    C C29 0.4169(2) 0.4087(4) 0.1813(4) 0.0870(16) Uani d . 1 . .
    H H28 0.3208(14) 0.1991(18) 0.0520(17) 0.034(9) Uiso d D 1 . .
    H H29 0.2522(16) 0.6077(15) 0.088(2) 0.077(15) Uiso d D 1 . .
loop_
    _atom_site_aniso_label
    _atom_site_aniso_U_11
    _atom_site_aniso_U_22
    _atom_site_aniso_U_33
    _atom_site_aniso_U_12
    _atom_site_aniso_U_13
    _atom_site_aniso_U_23
    Ag1 0.0648(2) 0.03572(18) 0.0846(3) 0.00461(12) 0.03151(17) -0.00623(14)
    N1 0.0518(17) 0.0365(16) 0.0593(18) 0.0005(13) 0.0199(14) -0.0055(13)
    N2 0.0429(15) 0.0342(15) 0.0533(17) 0.0026(12) 0.0204(13) 0.0006(12)
    N3 0.0516(18) 0.0351(17) 0.062(2) -0.0037(13) 0.0157(15) -0.0009(14)
    N4 0.0453(17) 0.0426(17) 0.0613(19) -0.0032(13) 0.0087(14) 0.0035(15)
    N5 0.097(3) 0.080(3) 0.145(5) 0.001(3) 0.067(3) 0.018(3)
    N6 0.0516(18) 0.0436(17) 0.0556(18) -0.0025(14) 0.0308(14) -0.0074(15)
    N7 0.0481(17) 0.0516(18) 0.0530(17) 0.0022(14) 0.0257(14) 0.0003(15)
    N8 0.055(2) 0.083(3) 0.067(2) -0.0100(19) 0.0293(17) -0.003(2)
    S1 0.0696(6) 0.0462(5) 0.0620(6) 0.0057(5) 0.0276(5) -0.0020(5)
    O1 0.0777(19) 0.0316(13) 0.0750(19) -0.0016(13) 0.0223(15) -0.0033(13)
    O2 0.0707(18) 0.0435(15) 0.0692(18) -0.0031(13) 0.0324(14) -0.0152(13)
    O3 0.116(3) 0.066(2) 0.081(2) -0.0313(19) 0.039(2) -0.0132(17)
    O4 0.107(3) 0.085(3) 0.078(2) 0.038(2) 0.029(2) -0.0101(19)
    O5 0.129(3) 0.063(2) 0.073(2) 0.010(2) 0.048(2) 0.0106(17)
    F1 0.107(3) 0.242(6) 0.198(5) 0.086(3) 0.042(3) 0.023(4)
    F2 0.105(2) 0.118(3) 0.094(2) -0.018(2) 0.0007(19) 0.033(2)
    F3 0.157(4) 0.179(5) 0.188(4) -0.111(4) -0.028(3) 0.067(4)
    C1 0.051(2) 0.047(2) 0.072(3) -0.0022(17) 0.0272(19) -0.0071(19)
    C2 0.061(2) 0.050(2) 0.080(3) 0.0048(19) 0.034(2) -0.014(2)
    C3 0.063(2) 0.038(2) 0.073(3) 0.0095(17) 0.024(2) -0.0100(18)
    C4 0.0428(18) 0.0347(18) 0.0459(18) 0.0056(14) 0.0082(14) -0.0045(14)
    C5 0.0493(19) 0.0372(18) 0.052(2) 0.0074(15) 0.0164(16) -0.0047(15)
    C6 0.0469(19) 0.0330(18) 0.051(2) 0.0038(14) 0.0069(16) -0.0007(14)
    C7 0.048(2) 0.043(2) 0.058(2) 0.0004(16) 0.0065(17) 0.0016(17)
    C8 0.0431(19) 0.053(2) 0.051(2) -0.0008(16) 0.0067(16) 0.0048(17)
    C9 0.060(3) 0.059(3) 0.073(3) -0.001(2) 0.020(2) -0.010(2)
    C10 0.061(3) 0.072(3) 0.069(3) 0.004(2) 0.027(2) -0.005(2)
    C11 0.052(2) 0.067(3) 0.065(3) 0.0033(19) 0.012(2) 0.012(2)
    C12 0.066(3) 0.049(2) 0.076(3) -0.0001(19) 0.025(2) 0.011(2)
    C13 0.056(2) 0.047(2) 0.064(2) 0.0069(17) 0.0162(19) 0.0032(18)
    C14 0.065(3) 0.070(3) 0.091(3) 0.006(2) 0.032(3) 0.012(3)
    C15 0.0481(19) 0.0362(18) 0.0500(19) -0.0016(14) 0.0212(16) -0.0007(15)
    C16 0.063(2) 0.0335(18) 0.057(2) -0.0047(16) 0.0237(18) 0.0053(16)
    C17 0.054(2) 0.0294(16) 0.052(2) -0.0002(14) 0.0169(16) -0.0006(14)
    C18 0.0390(17) 0.0349(17) 0.0456(18) 0.0005(13) 0.0141(14) -0.0002(14)
    C19 0.0425(18) 0.0305(17) 0.053(2) -0.0001(13) 0.0196(15) 0.0028(14)
    C20 0.0427(18) 0.0383(18) 0.0485(19) 0.0036(14) 0.0172(15) 0.0025(15)
    C21 0.054(2) 0.050(2) 0.056(2) -0.0010(17) 0.0284(18) -0.0037(18)
    C22 0.0435(19) 0.051(2) 0.050(2) -0.0004(16) 0.0188(16) 0.0042(17)
    C23 0.047(2) 0.047(2) 0.058(2) -0.0052(16) 0.0204(17) 0.0013(18)
    C24 0.052(2) 0.051(2) 0.056(2) 0.0028(17) 0.0228(17) 0.0001(18)
    C25 0.0424(19) 0.059(2) 0.0463(19) -0.0018(16) 0.0185(15) 0.0042(17)
    C26 0.059(2) 0.057(3) 0.076(3) -0.0119(19) 0.033(2) 0.001(2)
    C27 0.060(2) 0.050(2) 0.074(3) -0.0063(18) 0.034(2) -0.0062(19)
    C28 0.047(2) 0.065(3) 0.048(2) -0.0058(18) 0.0171(16) -0.0006(18)
    C29 0.071(3) 0.080(4) 0.115(4) -0.009(3) 0.032(3) 0.026(3)
_geom_special_details
;
All e.s.d.'s (except the e.s.d. in the dihedral angle between two l.s. planes)
are estimated using the full covariance matrix. The cell e.s.d.'s are taken
into account individually in the estimation of e.s.d.'s in distances, angles
and torsion angles; correlations between e.s.d.'s in cell parameters are only
used when they are defined by crystal symmetry. An approximate (isotropic)
treatment of cell e.s.d.'s is used for estimating e.s.d.'s involving l.s.
planes.
;
loop_
    _geom_bond_atom_site_label_1
    _geom_bond_atom_site_label_2
    _geom_bond_site_symmetry_2
    _geom_bond_distance
    _geom_bond_publ_flag
    Ag1 N1 . 2.190(3) yes
    Ag1 N2 . 2.207(3) yes
    Ag1 N8 8_456 2.518(3) yes
    N1 C5 . 1.341(5) ?
    N1 C1 . 1.341(5) ?
    N2 C19 . 1.340(4) ?
    N2 C15 . 1.340(4) ?
    N3 C6 . 1.348(5) ?
    N3 N4 . 1.370(4) ?
    N3 H29 . 0.869(14) ?
    N4 C7 . 1.278(5) ?
    N5 C14 . 1.133(6) ?
    N6 C20 . 1.348(5) ?
    N6 N7 . 1.383(4) ?
    N6 H28 . 0.852(18) ?
    N7 C21 . 1.270(5) ?
    N8 C28 . 1.134(5) ?
    N8 Ag1 8 2.518(3) ?
    S1 O4 . 1.424(3) ?
    S1 O5 . 1.430(3) ?
    S1 O3 . 1.429(3) ?
    S1 C29 . 1.782(6) ?
    O1 C6 . 1.232(4) ?
    O2 C20 . 1.220(4) ?
    F1 C29 . 1.324(8) ?
    F2 C29 . 1.311(6) ?
    F3 C29 . 1.292(7) ?
    C1 C2 . 1.370(6) ?
    C1 H1 . 0.9500 ?
    C2 C3 . 1.374(6) ?
    C2 H2 . 0.9500 ?
    C3 C4 . 1.383(5) ?
    C3 H3 . 0.9500 ?
    C4 C5 . 1.382(5) ?
    C4 C6 . 1.478(5) ?
    C5 H5 . 0.9500 ?
    C7 C8 . 1.444(5) ?
    C7 H7 . 0.9500 ?
    C8 C9 . 1.392(6) ?
    C8 C13 . 1.407(6) ?
    C9 C10 . 1.370(6) ?
    C9 H9 . 0.9500 ?
    C10 C11 . 1.396(7) ?
    C10 H10 . 0.9500 ?
    C11 C12 . 1.372(6) ?
    C11 C14 . 1.442(6) ?
    C12 C13 . 1.351(6) ?
    C12 H12 . 0.9500 ?
    C13 H13 . 0.9500 ?
    C15 C16 . 1.372(5) ?
    C15 H15 . 0.9500 ?
    C16 C17 . 1.367(5) ?
    C16 H16 . 0.9500 ?
    C17 C18 . 1.385(5) ?
    C17 H17 . 0.9500 ?
    C18 C19 . 1.382(5) ?
    C18 C20 . 1.501(4) ?
    C19 H19 . 0.9500 ?
    C21 C22 . 1.464(5) ?
    C21 H21 . 0.9500 ?
    C22 C23 . 1.395(6) ?
    C22 C27 . 1.392(5) ?
    C23 C24 . 1.372(5) ?
    C23 H23 . 0.9500 ?
    C24 C25 . 1.390(6) ?
    C24 H24 . 0.9500 ?
    C25 C26 . 1.369(6) ?
    C25 C28 . 1.446(5) ?
    C26 C27 . 1.385(6) ?
    C26 H26 . 0.9500 ?
    C27 H27 . 0.9500 ?
loop_
    _geom_angle_atom_site_label_1
    _geom_angle_atom_site_label_2
    _geom_angle_atom_site_label_3
    _geom_angle_site_symmetry_1
    _geom_angle_site_symmetry_3
    _geom_angle
    _geom_angle_publ_flag
    N1 Ag1 N2 . . 158.96(11) yes
    N1 Ag1 N8 . 8_456 100.66(12) yes
    N2 Ag1 N8 . 8_456 96.76(12) yes
    C5 N1 C1 . . 117.6(3) ?
    C5 N1 Ag1 . . 120.3(2) ?
    C1 N1 Ag1 . . 122.1(3) ?
    C19 N2 C15 . . 117.4(3) ?
    C19 N2 Ag1 . . 122.3(2) ?
    C15 N2 Ag1 . . 119.8(2) ?
    C6 N3 N4 . . 120.0(3) ?
    C6 N3 H29 . . 125.3(15) ?
    N4 N3 H29 . . 114.6(15) ?
    C7 N4 N3 . . 114.7(3) ?
    C20 N6 N7 . . 119.3(3) ?
    C20 N6 H28 . . 124(2) ?
    N7 N6 H28 . . 117(2) ?
    C21 N7 N6 . . 114.0(3) ?
    C28 N8 Ag1 . 8 158.1(4) ?
    O4 S1 O5 . . 115.5(2) ?
    O4 S1 O3 . . 115.0(2) ?
    O5 S1 O3 . . 114.8(2) ?
    O4 S1 C29 . . 102.4(3) ?
    O5 S1 C29 . . 104.0(3) ?
    O3 S1 C29 . . 102.7(3) ?
    N1 C1 C2 . . 122.8(4) ?
    N1 C1 H1 . . 118.6 ?
    C2 C1 H1 . . 118.6 ?
    C1 C2 C3 . . 118.7(4) ?
    C1 C2 H2 . . 120.6 ?
    C3 C2 H2 . . 120.6 ?
    C2 C3 C4 . . 120.1(3) ?
    C2 C3 H3 . . 119.9 ?
    C4 C3 H3 . . 119.9 ?
    C3 C4 C5 . . 117.1(3) ?
    C3 C4 C6 . . 118.2(3) ?
    C5 C4 C6 . . 124.6(3) ?
    N1 C5 C4 . . 123.6(3) ?
    N1 C5 H5 . . 118.2 ?
    C4 C5 H5 . . 118.2 ?
    O1 C6 N3 . . 123.1(4) ?
    O1 C6 C4 . . 120.8(3) ?
    N3 C6 C4 . . 116.1(3) ?
    N4 C7 C8 . . 120.3(4) ?
    N4 C7 H7 . . 119.9 ?
    C8 C7 H7 . . 119.9 ?
    C9 C8 C13 . . 118.2(4) ?
    C9 C8 C7 . . 119.5(4) ?
    C13 C8 C7 . . 122.3(4) ?
    C10 C9 C8 . . 120.5(4) ?
    C10 C9 H9 . . 119.7 ?
    C8 C9 H9 . . 119.7 ?
    C9 C10 C11 . . 120.2(4) ?
    C9 C10 H10 . . 119.9 ?
    C11 C10 H10 . . 119.9 ?
    C12 C11 C10 . . 119.1(4) ?
    C12 C11 C14 . . 121.0(4) ?
    C10 C11 C14 . . 119.9(4) ?
    C13 C12 C11 . . 121.3(4) ?
    C13 C12 H12 . . 119.4 ?
    C11 C12 H12 . . 119.4 ?
    C12 C13 C8 . . 120.6(4) ?
    C12 C13 H13 . . 119.7 ?
    C8 C13 H13 . . 119.7 ?
    N5 C14 C11 . . 179.1(6) ?
    N2 C15 C16 . . 122.9(3) ?
    N2 C15 H15 . . 118.5 ?
    C16 C15 H15 . . 118.5 ?
    C17 C16 C15 . . 119.2(3) ?
    C17 C16 H16 . . 120.4 ?
    C15 C16 H16 . . 120.4 ?
    C16 C17 C18 . . 119.4(3) ?
    C16 C17 H17 . . 120.3 ?
    C18 C17 H17 . . 120.3 ?
    C19 C18 C17 . . 117.8(3) ?
    C19 C18 C20 . . 123.7(3) ?
    C17 C18 C20 . . 118.5(3) ?
    N2 C19 C18 . . 123.3(3) ?
    N2 C19 H19 . . 118.3 ?
    C18 C19 H19 . . 118.3 ?
    O2 C20 N6 . . 124.0(3) ?
    O2 C20 C18 . . 120.5(3) ?
    N6 C20 C18 . . 115.5(3) ?
    N7 C21 C22 . . 121.4(4) ?
    N7 C21 H21 . . 119.3 ?
    C22 C21 H21 . . 119.3 ?
    C23 C22 C27 . . 119.3(3) ?
    C23 C22 C21 . . 122.2(4) ?
    C27 C22 C21 . . 118.4(4) ?
    C24 C23 C22 . . 120.2(4) ?
    C24 C23 H23 . . 119.9 ?
    C22 C23 H23 . . 119.9 ?
    C23 C24 C25 . . 119.7(4) ?
    C23 C24 H24 . . 120.1 ?
    C25 C24 H24 . . 120.1 ?
    C26 C25 C24 . . 120.9(3) ?
    C26 C25 C28 . . 120.5(4) ?
    C24 C25 C28 . . 118.6(4) ?
    C25 C26 C27 . . 119.5(4) ?
    C25 C26 H26 . . 120.2 ?
    C27 C26 H26 . . 120.2 ?
    C26 C27 C22 . . 120.3(4) ?
    C26 C27 H27 . . 119.8 ?
    C22 C27 H27 . . 119.8 ?
    N8 C28 C25 . . 178.6(5) ?
    F3 C29 F2 . . 105.7(6) ?
    F3 C29 F1 . . 107.3(6) ?
    F2 C29 F1 . . 105.2(5) ?
    F3 C29 S1 . . 113.3(4) ?
    F2 C29 S1 . . 114.0(4) ?
    F1 C29 S1 . . 110.8(5) ?
loop_
    _geom_torsion_atom_site_label_1
    _geom_torsion_atom_site_label_2
    _geom_torsion_atom_site_label_3
    _geom_torsion_atom_site_label_4
    _geom_torsion_site_symmetry_1
    _geom_torsion_site_symmetry_2
    _geom_torsion_site_symmetry_3
    _geom_torsion_site_symmetry_4
    _geom_torsion
    _geom_torsion_publ_flag
    N2 Ag1 N1 C5 . . . . -34.0(5) ?
    N8 Ag1 N1 C5 8_456 . . . -179.4(3) ?
    N2 Ag1 N1 C1 . . . . 149.7(3) ?
    N8 Ag1 N1 C1 8_456 . . . 4.4(3) ?
    N1 Ag1 N2 C19 . . . . 27.7(5) ?
    N8 Ag1 N2 C19 8_456 . . . 173.4(3) ?
    N1 Ag1 N2 C15 . . . . -160.7(3) ?
    N8 Ag1 N2 C15 8_456 . . . -14.9(3) ?
    C6 N3 N4 C7 . . . . 174.1(3) ?
    C20 N6 N7 C21 . . . . 177.1(4) ?
    C5 N1 C1 C2 . . . . -0.9(6) ?
    Ag1 N1 C1 C2 . . . . 175.5(3) ?
    N1 C1 C2 C3 . . . . 0.1(7) ?
    C1 C2 C3 C4 . . . . 1.0(7) ?
    C2 C3 C4 C5 . . . . -1.2(6) ?
    C2 C3 C4 C6 . . . . -178.1(4) ?
    C1 N1 C5 C4 . . . . 0.6(6) ?
    Ag1 N1 C5 C4 . . . . -175.8(3) ?
    C3 C4 C5 N1 . . . . 0.4(6) ?
    C6 C4 C5 N1 . . . . 177.1(3) ?
    N4 N3 C6 O1 . . . . 2.4(6) ?
    N4 N3 C6 C4 . . . . -176.0(3) ?
    C3 C4 C6 O1 . . . . 14.1(5) ?
    C5 C4 C6 O1 . . . . -162.6(4) ?
    C3 C4 C6 N3 . . . . -167.4(4) ?
    C5 C4 C6 N3 . . . . 15.9(5) ?
    N3 N4 C7 C8 . . . . -179.1(3) ?
    N4 C7 C8 C9 . . . . 173.9(4) ?
    N4 C7 C8 C13 . . . . -4.9(6) ?
    C13 C8 C9 C10 . . . . 0.4(6) ?
    C7 C8 C9 C10 . . . . -178.4(4) ?
    C8 C9 C10 C11 . . . . 0.7(7) ?
    C9 C10 C11 C12 . . . . -0.8(7) ?
    C9 C10 C11 C14 . . . . 178.4(4) ?
    C10 C11 C12 C13 . . . . -0.3(7) ?
    C14 C11 C12 C13 . . . . -179.4(4) ?
    C11 C12 C13 C8 . . . . 1.5(7) ?
    C9 C8 C13 C12 . . . . -1.5(6) ?
    C7 C8 C13 C12 . . . . 177.3(4) ?
    C19 N2 C15 C16 . . . . 0.6(5) ?
    Ag1 N2 C15 C16 . . . . -171.5(3) ?
    N2 C15 C16 C17 . . . . -0.9(6) ?
    C15 C16 C17 C18 . . . . 0.0(6) ?
    C16 C17 C18 C19 . . . . 1.0(5) ?
    C16 C17 C18 C20 . . . . -178.4(3) ?
    C15 N2 C19 C18 . . . . 0.6(5) ?
    Ag1 N2 C19 C18 . . . . 172.4(3) ?
    C17 C18 C19 N2 . . . . -1.4(5) ?
    C20 C18 C19 N2 . . . . 178.0(3) ?
    N7 N6 C20 O2 . . . . -4.8(6) ?
    N7 N6 C20 C18 . . . . 174.3(3) ?
    C19 C18 C20 O2 . . . . -153.1(4) ?
    C17 C18 C20 O2 . . . . 26.3(5) ?
    C19 C18 C20 N6 . . . . 27.7(5) ?
    C17 C18 C20 N6 . . . . -152.9(3) ?
    N6 N7 C21 C22 . . . . 176.8(3) ?
    N7 C21 C22 C23 . . . . -9.6(6) ?
    N7 C21 C22 C27 . . . . 173.2(4) ?
    C27 C22 C23 C24 . . . . 1.0(6) ?
    C21 C22 C23 C24 . . . . -176.2(4) ?
    C22 C23 C24 C25 . . . . -0.6(6) ?
    C23 C24 C25 C26 . . . . -0.4(6) ?
    C23 C24 C25 C28 . . . . 177.7(4) ?
    C24 C25 C26 C27 . . . . 1.0(7) ?
    C28 C25 C26 C27 . . . . -177.0(4) ?
    C25 C26 C27 C22 . . . . -0.6(7) ?
    C23 C22 C27 C26 . . . . -0.4(7) ?
    C21 C22 C27 C26 . . . . 176.9(4) ?
    O4 S1 C29 F3 . . . . -62.1(6) ?
    O5 S1 C29 F3 . . . . 58.4(6) ?
    O3 S1 C29 F3 . . . . 178.4(5) ?
    O4 S1 C29 F2 . . . . 58.8(5) ?
    O5 S1 C29 F2 . . . . 179.4(4) ?
    O3 S1 C29 F2 . . . . -60.7(5) ?
    O4 S1 C29 F1 . . . . 177.3(4) ?
    O5 S1 C29 F1 . . . . -62.2(5) ?
    O3 S1 C29 F1 . . . . 57.8(5) ?
loop_
    _geom_hbond_atom_site_label_D
    _geom_hbond_atom_site_label_H
    _geom_hbond_atom_site_label_A
    _geom_hbond_site_symmetry_A
    _geom_hbond_distance_DH
    _geom_hbond_distance_HA
    _geom_hbond_distance_DA
    _geom_hbond_angle_DHA
    N3 H29 O2 7 0.869(14) 2.18(2) 2.999(4) 156(4)
    N6 H28 O3 . 0.852(18) 2.07(2) 2.911(5) 171(3)
data_global
_journal_date_recd_electronic     2008-10-10
_journal_date_accepted     2008-10-23
_journal_name_full     'Acta Crystallographica, Section E'
_journal_year     2008
_journal_volume     64
_journal_issue     11
_journal_page_first     m1469
_journal_page_last     m1470
_journal_paper_category     QM
_journal_coeditor_code     LH2709
_publ_contact_author_name     'Cao-Yuan Niu'
_publ_contact_author_address
;College of Sciences
Henan Agricultural University
Zhengzhou 450002
P. R. China
;
_publ_contact_author_email     niu_cy2000@yahoo.com.cn
_publ_contact_author_fax     '86 371 63554576'
_publ_contact_author_phone     '86 371 63978906'
_publ_section_title
;\
A one-dimensional Ag^I^ coordination polymer:
<i>catena</i>-poly[[[[<i>N</i>'-(4-cyanobenzylidene)nicotinohydrazide]\
silver(I)]-\m-<i>N</i>'-(4-cyanobenzylidene)nicotinohydrazide]
trifluoromethanesulfonate]
;
loop_
    _publ_author_name
    _publ_author_address
    'Niu, Cao-Yuan'
;
College of Sciences
Henan Agricultural University
Zhengzhou 450002
People's Republic of China
;
    'Wan, Xin-Sheng'
;
College of Sciences
Henan Agricultural University
Zhengzhou 450002
People's Republic of China
;
    'Gui, Xiao-Wei'
;
College of Sciences
Henan Agricultural University
Zhengzhou 450002
People's Republic of China
;
    'Cao, Zhan-Guo'
;
College of Sciences
Henan Agricultural University
Zhengzhou 450002
People's Republic of China
;
    'Kou, Chun-Hong'
;
College of Sciences
Henan Agricultural University
Zhengzhou 450002
People's Republic of China
;
_publ_section_synopsis     .
