# Supplementary material for: A one-dimensional AgI coordination polymer: catena-poly[[[[N′-(4-cyano­benzyl­idene)nicotinohydrazide]silver(I)]-μ-N′-(4-cyano­benzyl­idene)nicotino­hydrazide] trifluoro­methane­sulfonate]
Source: Acta Crystallogr Sect E Struct Rep Online. 2008 Oct 31;64(Pt 11):m1469–70. doi: 10.1107/S1600536808034685 (PMC2959788; doi:10.1107/S1600536808034685)
Supplement: Supplementary file 2 [file e-64-m1469-Isup2.hkl]

# 
# h,k,l, Fc-squared, Fo-squared, sigma(Fo-squared) and status flag 
# 
data_I
_shelx_title ' a in C2/c' 
_shelx_refln_list_code          4 
_shelx_F_calc_maximum     1387.71 
_exptl_crystal_F_000      3040.00 
_reflns_d_resolution_high  0.7696 
 
loop_ 
 _symmetry_equiv_pos_as_xyz 
 'x, y, z' 
 '-x, y, -z+1/2' 
 'x+1/2, y+1/2, z' 
 '-x+1/2, y+1/2, -z+1/2' 
 '-x, -y, -z' 
 'x, -y, z-1/2' 
 '-x+1/2, -y+1/2, -z' 
 'x+1/2, -y+1/2, z-1/2' 
 
_cell_length_a    24.9665 
_cell_length_b    13.9529 
_cell_length_c    17.6976 
_cell_angle_alpha  90.000 
_cell_angle_beta   98.437 
_cell_angle_gamma  90.000 
 
_shelx_F_squared_multiplier     1.000 
 
loop_ 
 _refln_index_h 
 _refln_index_k 
 _refln_index_l 
 _refln_F_squared_calc 
 _refln_F_squared_meas 
 _refln_F_squared_sigma 
 _refln_observed_status 
   4   0   0    28857.80    28095.23    449.44 o 
   6   0   0   107131.38   106633.58   1182.00 o 
   8   0   0    67974.92    69317.78    793.37 o 
  10   0   0      256.44      224.75     24.85 o 
  12   0   0    20523.13    18204.33    259.83 o 
  14   0   0    14566.16    15576.91    239.89 o 
  16   0   0    24594.81    26657.67    587.14 o 
  18   0   0     1327.28     1287.13     65.10 o 
  20   0   0     3343.44     3765.47    112.55 o 
  22   0   0     6405.54     7064.31    230.47 o 
  24   0   0     1030.73     1094.60    110.87 o 
  26   0   0     2006.66     2201.50    155.65 o 
   3   1   0     2825.34     3651.40     62.67 o 
   5   1   0    35872.15    39772.72    419.26 o 
   7   1   0     4490.31     5223.15     72.50 o 
   9   1   0     1446.24     1244.84     40.42 o 
  11   1   0    10190.01    10545.02    120.39 o 
  13   1   0     2852.36     2726.74     60.42 o 
  15   1   0       95.93      151.04     20.66 o 
  17   1   0     1341.11     1298.22     46.06 o 
  19   1   0        4.36       30.66     19.56 o 
  21   1   0     3535.23     3835.04    115.31 o 
  23   1   0     1438.95     1407.24     90.54 o 
  25   1   0      381.51      439.65    112.09 o 
  27   1   0       95.06       46.03     87.86 o 
  29   1   0       15.32      105.81     98.25 o 
   0   2   0   170704.27   185503.00   3597.60 o 
   2   2   0     2807.55     2691.20     84.08 o 
   4   2   0        9.37      131.31     15.96 o 
   6   2   0     2121.75     1706.84     31.21 o 
   8   2   0    19158.59    18798.36    182.80 o 
  10   2   0        5.86       52.67     12.00 o 
  12   2   0    15133.81    14541.78    156.22 o 
  14   2   0    12893.23    11756.76    140.33 o 
  16   2   0     6212.80     6103.49    119.43 o 
  18   2   0     4083.73     4478.77     85.46 o 
  20   2   0     2846.47     3056.28     92.11 o 
  22   2   0      609.60      588.16     59.71 o 
  24   2   0     1354.72     1410.32    128.88 o 
  26   2   0      267.14      299.79     84.64 o 
  28   2   0     1112.88     1376.10    167.22 o 
  30   2   0       26.90       71.80    109.59 o 
   1   3   0    40830.25    49530.08    543.27 o 
   3   3   0    61311.49    64494.02    647.17 o 
   5   3   0    15012.19    14580.37    215.11 o 
   7   3   0    18554.09    19304.79    308.99 o 
   9   3   0    63162.05    63475.29    648.26 o 
  11   3   0    33391.53    33824.45    327.44 o 
  13   3   0     3273.42     3618.99     66.88 o 
  15   3   0      891.72      778.21     36.15 o 
  17   3   0    17371.72    16279.72    189.36 o 
  19   3   0     7386.17     7466.83    133.58 o 
  21   3   0       20.13       46.65     54.20 o 
  23   3   0     1702.13     1527.76    290.04 o 
  25   3   0     4106.39     4230.45    207.68 o 
  27   3   0      253.71      288.64    195.56 o 
  29   3   0        4.28      -94.51     81.25 o 
  31   3   0      293.69      240.40    102.20 o 
   0   4   0     3095.91     5092.19    183.28 o 
   2   4   0    13466.45    13845.14    178.59 o 
   4   4   0     1500.22     1262.27     57.02 o 
   6   4   0    16367.10    21921.87    228.29 o 
   8   4   0     2035.14     1649.32     40.54 o 
  10   4   0       50.36       89.63     14.73 o 
  12   4   0     7535.82     7901.33    105.04 o 
  14   4   0     3441.53     3903.93     73.10 o 
  16   4   0      252.06      259.38     27.51 o 
  18   4   0     3009.31     2848.16     91.28 o 
  20   4   0     1420.35     1406.61     89.47 o 
  22   4   0     3647.82     3813.98    140.24 o 
  24   4   0       86.60      -16.06     56.12 o 
  26   4   0        4.40       56.68     65.47 o 
  28   4   0       27.20       -8.20     86.92 o 
  30   4   0      727.18      902.94    232.41 o 
   1   5   0     2449.70     2126.18     59.17 o 
   3   5   0    95071.28    98142.75    983.90 o 
   5   5   0      140.43      214.06     25.48 o 
   7   5   0     9012.64     9677.21    133.89 o 
   9   5   0    31046.27    34752.74    430.00 o 
  11   5   0    16526.48    15641.58    191.62 o 
  13   5   0      136.24      158.81     20.33 o 
  15   5   0     2765.92     2819.95     73.74 o 
  17   5   0     2461.56     2135.68    101.78 o 
  19   5   0     3886.26     3467.35    130.11 o 
  21   5   0      795.98      658.84    105.86 o 
  23   5   0     2621.68     2567.55    126.90 o 
  25   5   0     2789.91     2659.49    215.40 o 
  27   5   0      385.68      681.99    145.49 o 
  29   5   0      108.62       87.88     80.35 o 
   0   6   0   125891.75   149432.53   3008.07 o 
   2   6   0    62618.97    71807.63    672.88 o 
   4   6   0     3286.72     3096.17     93.61 o 
   6   6   0    59092.21    67616.79    630.87 o 
   8   6   0    65816.37    70247.28    656.64 o 
  10   6   0      156.16      199.08     21.58 o 
  12   6   0     5775.23     6108.68    107.64 o 
  14   6   0    22732.23    22886.26    283.49 o 
  16   6   0     8013.67     8550.14    220.05 o 
  18   6   0     6991.31     6931.05    190.36 o 
  20   6   0     2102.74     2301.26    136.76 o 
  22   6   0     5912.38     6553.39    196.68 o 
  24   6   0      132.97      241.28     64.67 o 
  26   6   0        5.39       20.28     67.46 o 
  28   6   0       54.34       88.63     83.89 o 
  30   6   0       72.22       28.05     84.39 o 
   1   7   0     6284.89     9115.88    155.70 o 
   3   7   0     8505.13    11638.74    183.74 o 
   5   7   0      591.56      605.69     44.00 o 
   7   7   0     9877.15    10121.88    162.10 o 
   9   7   0     1254.06      909.30     53.05 o 
  11   7   0     6870.19     6538.89    105.54 o 
  13   7   0      399.26      212.95     39.54 o 
  15   7   0     5684.36     6360.04    149.81 o 
  17   7   0     5112.45     5411.54    172.79 o 
  19   7   0       12.82       65.74     43.33 o 
  21   7   0     2159.35     2462.42    129.22 o 
  23   7   0      135.18      132.96     63.85 o 
  25   7   0       35.79        0.21     55.04 o 
  27   7   0        8.49       78.41     80.30 o 
  29   7   0        0.20       32.36     77.49 o 
   0   8   0    28343.93    29908.36    429.29 o 
   2   8   0    27709.13    26745.23    346.90 o 
   4   8   0     1478.90     1459.55     65.52 o 
   6   8   0    38497.84    36252.09    535.36 o 
   8   8   0     8889.21     8684.97    138.35 o 
  10   8   0     1077.92     1211.97     51.36 o 
  12   8   0     8444.44     8517.84    176.10 o 
  14   8   0    12815.41    12761.04    231.81 o 
  16   8   0     2479.08     2700.61    128.09 o 
  18   8   0     1239.74     1406.39    105.21 o 
  20   8   0     1912.68     2090.83    124.47 o 
  22   8   0     2274.09     2275.16    133.10 o 
  24   8   0       45.81      120.34     60.52 o 
  26   8   0      325.15      337.09    107.05 o 
  28   8   0     1072.47     1308.46    164.51 o 
   1   9   0      500.10      761.37     41.13 o 
   3   9   0    12974.41    16181.85    257.45 o 
   5   9   0     9142.36    10971.11    196.35 o 
   7   9   0      683.91      671.55     64.14 o 
   9   9   0    12830.76    12728.15    225.74 o 
  11   9   0     4016.82     4169.78    124.64 o 
  13   9   0       91.70      137.24     43.56 o 
  15   9   0      252.13      208.54     54.04 o 
  17   9   0      632.53      699.30     95.80 o 
  19   9   0      364.82      345.93     71.90 o 
  21   9   0       68.78       10.03     52.45 o 
  23   9   0      663.55      540.84     90.57 o 
  25   9   0      653.58      660.20    108.93 o 
  27   9   0       15.23      -32.09     75.81 o 
   0  10   0    18837.30    18259.16    316.32 o 
   2  10   0    12057.12    11334.59    175.03 o 
   4  10   0       30.93      108.99     36.16 o 
   6  10   0     2569.28     2177.77     92.70 o 
   8  10   0     2988.02     2898.35    125.73 o 
  10  10   0      181.54      131.13     38.26 o 
  12  10   0     1288.99     1421.19     82.73 o 
  14  10   0     1367.23     1297.22    101.70 o 
  16  10   0        1.07      -12.61     46.88 o 
  18  10   0      489.92      463.05     93.50 o 
  20  10   0     1780.20     2004.53    133.17 o 
  22  10   0      374.84      415.25     82.78 o 
  24  10   0       26.14       40.55     62.52 o 
  26  10   0       44.98      232.59     90.81 o 
   1  11   0      349.17      512.74     59.40 o 
   3  11   0     6743.36     7475.14    194.31 o 
   5  11   0     3962.21     3915.66    140.92 o 
   7  11   0       75.24       54.44     39.27 o 
   9  11   0     1921.28     1884.79     94.03 o 
  11  11   0     1813.37     1838.39     96.38 o 
  13  11   0      969.94      998.59    102.27 o 
  15  11   0      818.55     1091.97    131.79 o 
  17  11   0     2827.79     2837.13    185.93 o 
  19  11   0      954.13     1019.80    153.77 o 
  21  11   0     1572.11     1488.46    125.27 o 
  23  11   0     2504.85     2424.22    209.76 o 
  25  11   0      789.74      885.48    116.53 o 
   0  12   0    19951.28    21661.92    864.44 o 
   2  12   0     3934.91     4287.63    232.39 o 
   4  12   0       72.73      123.75     46.48 o 
   6  12   0     2281.52     2849.81    132.35 o 
   8  12   0        6.78      120.02     50.81 o 
  10  12   0      928.28     1036.85     79.12 o 
  12  12   0      498.89      443.04     70.29 o 
  14  12   0        0.65       33.41     59.98 o 
  16  12   0      773.40      845.09     96.79 o 
  18  12   0       51.42       91.91     56.15 o 
  20  12   0        0.77      -57.60     57.00 o 
  22  12   0      115.53      100.36     67.75 o 
  24  12   0       77.02      166.95     82.53 o 
   1  13   0      508.75      471.59     66.30 o 
   3  13   0    14514.12    13780.50    318.31 o 
   5  13   0     3454.78     3215.11    165.86 o 
   7  13   0       23.22       40.31     46.88 o 
   9  13   0     3158.88     3070.59    148.72 o 
  11  13   0     1104.54     1116.37     97.88 o 
  13  13   0       94.52      136.26     47.48 o 
  15  13   0     1074.42     1096.52    115.20 o 
  17  13   0     1049.39     1200.69    159.24 o 
  19  13   0     1414.22     1551.26    133.64 o 
  21  13   0      118.98       67.47     68.30 o 
   0  14   0     3622.57     3515.68    199.47 o 
   2  14   0      541.62      501.81     82.15 o 
   4  14   0     1257.20     1041.25    105.74 o 
   6  14   0     7108.05     6381.98    264.38 o 
   8  14   0     6622.70     6518.05    211.75 o 
  10  14   0      580.47      509.44     95.48 o 
  12  14   0     3447.52     3572.96    288.13 o 
  14  14   0     6208.46     6770.67    279.15 o 
  16  14   0     1034.53     1074.05    115.87 o 
  18  14   0      256.20      375.07     87.86 o 
  20  14   0      817.89      734.13    111.46 o 
   1  15   0        0.89      -26.01     54.48 o 
   3  15   0      177.37      139.00     65.56 o 
   5  15   0      438.57      424.85     86.13 o 
   7  15   0      429.68      462.21    156.83 o 
   9  15   0      109.07      185.17     89.52 o 
  11  15   0        0.25       12.46     61.41 o 
  13  15   0       41.83       11.34    139.82 o 
  15  15   0      112.35      126.94     87.42 o 
  17  15   0        9.68       64.63     83.98 o 
   0  16   0     2851.97     3161.12    307.99 o 
   2  16   0      729.07      602.80     95.98 o 
   4  16   0       86.36      103.38     68.15 o 
   6  16   0     2175.84     2403.42    159.33 o 
   8  16   0     2724.33     2632.02    167.63 o 
  10  16   0      596.76      506.38    162.50 o 
  12  16   0      289.73      387.19    155.88 o 
  14  16   0     1311.10     1759.12    253.19 o 
   1  17   0      110.80      102.86     99.53 o 
   3  17   0      884.47      659.26    105.95 o 
   5  17   0       26.48       39.88     73.89 o 
   7  17   0      127.26       98.77     78.76 o 
   9  17   0      935.34      954.15    150.37 o 
  11  17   0      517.01      421.82    120.16 o 
   0  18   0      115.53      117.15    143.60 o 
   2  18   0       10.32      -49.10     91.47 o 
 -29   1   1      180.95      100.78     78.52 o 
 -27   1   1       17.39      -26.29     60.52 o 
 -25   1   1     1669.45     1939.97    195.39 o 
 -23   1   1     1970.52     2022.22    107.31 o 
 -21   1   1       83.60       77.13     32.97 o 
 -19   1   1     3109.38     3030.97     79.71 o 
 -17   1   1    24628.00    25284.22    255.92 o 
 -15   1   1      375.78      566.35     30.13 o 
 -13   1   1    15126.17    15648.55    166.41 o 
 -11   1   1    98879.98    98501.61   1223.80 o 
  -9   1   1    22419.44    19833.40    185.04 o 
  -7   1   1    22876.17    26110.74    226.42 o 
  -5   1   1   169779.92   173709.78   2333.44 o 
  -3   1   1    30601.73    34147.66   1061.89 o 
   1   1   1    35777.23    35768.13    716.12 o 
   3   1   1    18622.84    18779.17    198.31 o 
   5   1   1    29765.74    30010.09    251.37 o 
   7   1   1    28512.13    28363.66    246.68 o 
   9   1   1    15360.78    14043.93    143.05 o 
  11   1   1    37715.41    36930.64    432.01 o 
  13   1   1     7169.55     6741.40    116.47 o 
  15   1   1     8414.76     8598.53    121.82 o 
  17   1   1    10683.89    10458.21    138.33 o 
  19   1   1     1623.18     1742.66     56.64 o 
  21   1   1     1811.75     1716.38     86.84 o 
  23   1   1     1849.71     2060.32     95.99 o 
  25   1   1     1175.74     1363.12    101.76 o 
  27   1   1      158.97      130.38    100.14 o 
  29   1   1     2591.67     2953.28    266.42 o 
 -30   2   1     1085.92     1155.15    312.71 o 
 -28   2   1     1608.87     1930.89    202.18 o 
 -26   2   1      229.26      270.98     77.62 o 
 -24   2   1      220.42      112.62     83.90 o 
 -22   2   1     7849.76     8093.56    176.38 o 
 -20   2   1     5385.88     5627.99    114.61 o 
 -18   2   1       54.84       43.20     23.44 o 
 -16   2   1     2122.65     2142.79     55.07 o 
 -14   2   1     7044.44     7197.19     99.65 o 
 -12   2   1     1806.47     1754.39     50.84 o 
 -10   2   1        3.32       31.65     14.44 o 
  -8   2   1    27971.34    29693.88    259.66 o 
  -6   2   1     3773.12     4052.14     60.38 o 
  -4   2   1    13505.42    12042.20    157.76 o 
  -2   2   1    11936.12    11242.15    158.47 o 
   0   2   1    43889.18    50705.86    742.57 o 
   2   2   1      517.25      586.52     40.36 o 
   4   2   1   114426.30   117913.35   1360.08 o 
   6   2   1    28141.26    28182.80    255.05 o 
   8   2   1    42173.88    45259.04    527.00 o 
  10   2   1     8160.88     8354.52    101.20 o 
  12   2   1    35083.23    32893.22    302.43 o 
  14   2   1     5308.50     4966.57     99.99 o 
  16   2   1     1983.81     1881.77     59.85 o 
  18   2   1     5279.35     5531.89     97.75 o 
  20   2   1      906.65      829.24     49.74 o 
  22   2   1     1712.98     1816.27     81.55 o 
  24   2   1      212.66       66.70     74.64 o 
  26   2   1     1744.57     1821.57    148.86 o 
  28   2   1      839.93      758.84    117.48 o 
  30   2   1      156.95       88.81    105.81 o 
 -31   3   1      127.93      251.20     96.61 o 
 -29   3   1      440.96      569.24    114.32 o 
 -27   3   1      514.24      399.94    236.19 o 
 -25   3   1      111.60       33.53     68.56 o 
 -23   3   1      311.15      220.81     72.90 o 
 -21   3   1       15.66        0.95     29.05 o 
 -19   3   1     2404.80     2485.91     76.85 o 
 -17   3   1        9.34       18.57     22.11 o 
 -15   3   1     5552.33     5592.03     89.20 o 
 -13   3   1    20918.78    22638.11    313.50 o 
 -11   3   1     6437.58     5428.30    124.81 o 
  -9   3   1    16407.67    19364.58    241.38 o 
  -7   3   1     1137.12     1121.03     32.96 o 
  -5   3   1     3201.33     3037.46     75.82 o 
  -3   3   1    10814.54     9525.25    145.89 o 
  -1   3   1   304389.19   330720.03   3633.31 o 
   1   3   1     6621.17     6857.79     92.19 o 
   3   3   1    15741.08    14110.24    230.13 o 
   5   3   1       26.31       53.35     13.56 o 
   7   3   1       46.45       45.30      9.59 o 
   9   3   1    12783.51    13746.44    159.99 o 
  11   3   1     8174.78     8082.17    103.37 o 
  13   3   1      524.35      475.44     28.04 o 
  15   3   1      815.32      725.53     36.05 o 
  17   3   1     2214.94     2399.43     89.29 o 
  19   3   1        1.97       15.89     24.82 o 
  21   3   1       26.43        4.34     40.66 o 
  23   3   1      182.82      212.91     61.32 o 
  25   3   1      650.83      544.47     98.76 o 
  27   3   1      543.78      546.74    106.89 o 
  29   3   1       39.79       16.65     73.08 o 
  31   3   1       67.37      105.81    109.59 o 
 -30   4   1     1764.51     1729.73    170.25 o 
 -28   4   1     1272.96     1535.32    273.03 o 
 -26   4   1      216.91      279.14     92.27 o 
 -24   4   1      221.09       99.71    136.04 o 
 -22   4   1     1060.65     1087.84     85.35 o 
 -20   4   1     5416.68     5391.50    175.36 o 
 -18   4   1      356.54      430.20     44.43 o 
 -16   4   1    12982.86    14080.12    216.18 o 
 -14   4   1    27736.11    27742.54    271.75 o 
 -12   4   1     4340.13     3867.92     67.32 o 
 -10   4   1    16004.29    17273.64    186.67 o 
  -8   4   1    61124.54    60247.68    556.26 o 
  -6   4   1    99575.28    99303.04    995.45 o 
  -4   4   1     6146.12     6010.07    116.34 o 
  -2   4   1    94086.19   104477.76   1193.08 o 
   0   4   1    38337.71    43318.02    449.03 o 
   2   4   1     9266.16     9065.94    115.69 o 
   4   4   1    19365.50    19489.03    274.52 o 
   6   4   1     8763.48     8120.76    203.66 o 
   8   4   1    29269.73    29121.58    325.49 o 
  10   4   1       17.81        6.24     13.26 o 
  12   4   1    24147.54    24592.38    319.36 o 
  14   4   1    30544.91    30279.52    384.03 o 
  16   4   1     7775.94     8299.49    121.10 o 
  18   4   1     6362.27     5465.23    128.36 o 
  20   4   1    14360.15    14680.00    286.29 o 
  22   4   1     1864.81     2060.41    110.82 o 
  24   4   1      136.44       68.97     49.69 o 
  26   4   1     3698.70     4329.29    222.93 o 
  28   4   1      942.60     1026.11    137.60 o 
  30   4   1       80.23       42.32     82.55 o 
 -31   5   1      588.74      589.08    133.21 o 
 -29   5   1       95.65      -44.89     71.02 o 
 -27   5   1       31.94      -40.52     70.21 o 
 -25   5   1       52.73        1.00     66.76 o 
 -23   5   1      341.10      203.81     78.52 o 
 -21   5   1     3431.18     3770.47    141.54 o 
 -19   5   1     3455.78     3409.54    170.78 o 
 -17   5   1     5265.89     4842.34    118.70 o 
 -15   5   1      119.58      102.97     24.52 o 
 -13   5   1      482.61      549.80     41.95 o 
 -11   5   1     2037.52     2580.72     58.95 o 
  -9   5   1      799.55      842.18     36.76 o 
  -7   5   1    12294.44    14091.15    170.26 o 
  -5   5   1    27918.34    34417.19    493.00 o 
  -3   5   1     4117.94     5433.81    156.98 o 
  -1   5   1      160.49      225.46     25.88 o 
   1   5   1       92.86      506.81     90.06 o 
   3   5   1    19438.25    24132.61    289.33 o 
   5   5   1    30127.56    32917.52    378.32 o 
   7   5   1    23799.63    25885.79    269.09 o 
   9   5   1     4276.30     4277.59     77.24 o 
  11   5   1        7.86       26.28     19.29 o 
  13   5   1      522.13      640.15     38.89 o 
  15   5   1       15.45       16.68     24.55 o 
  17   5   1     2173.83     2237.24    100.34 o 
  19   5   1     1900.86     1933.97    105.64 o 
  21   5   1      466.87      457.64     78.03 o 
  23   5   1     2765.19     2680.40    130.63 o 
  25   5   1       91.25       67.52     67.38 o 
  27   5   1      171.47       99.07     82.86 o 
  29   5   1       62.47       67.38     82.10 o 
 -30   6   1      162.87      292.86    102.46 o 
 -28   6   1      586.02      585.48    118.64 o 
 -26   6   1      249.80      206.16     82.63 o 
 -24   6   1      149.46      138.51     72.37 o 
 -22   6   1      468.56      622.12    109.00 o 
 -20   6   1     8925.48     9572.23    233.75 o 
 -18   6   1      793.37     1042.58     84.17 o 
 -16   6   1     2165.18     2265.81    108.89 o 
 -14   6   1    19644.35    20313.54    247.70 o 
 -12   6   1     3615.79     3577.59     73.89 o 
 -10   6   1      173.89      168.11     22.58 o 
  -8   6   1     1228.59     1041.37     42.85 o 
  -6   6   1    17070.56    16790.53    200.22 o 
  -4   6   1     3966.27     4601.44     85.87 o 
  -2   6   1    22086.44    21239.35    258.99 o 
   0   6   1    41691.88    44052.54    491.13 o 
   2   6   1     6307.37     6197.94    115.65 o 
   4   6   1     6166.48     6146.99    118.22 o 
   6   6   1    32639.25    30452.54    315.95 o 
   8   6   1    20290.53    20825.30    261.21 o 
  10   6   1     4609.70     5444.65    117.45 o 
  12   6   1    12775.09    12839.99    172.96 o 
  14   6   1     6140.15     6106.46    138.64 o 
  16   6   1     2066.50     2197.37    118.09 o 
  18   6   1     1714.89     1465.09    105.82 o 
  20   6   1     1942.33     2367.46    140.75 o 
  22   6   1        7.12       37.73     50.59 o 
  24   6   1      105.24      111.90     72.05 o 
  26   6   1      891.37      924.93    180.45 o 
  28   6   1       95.14      190.85     88.49 o 
  30   6   1        0.06      -81.38     77.95 o 
 -29   7   1      305.13      417.77    112.96 o 
 -27   7   1        3.99      -16.72     80.30 o 
 -25   7   1      408.03      397.11     99.39 o 
 -23   7   1     1856.46     1650.51    116.38 o 
 -21   7   1      782.85      742.40     84.11 o 
 -19   7   1     7298.08     7651.30    241.56 o 
 -17   7   1     7533.89     7557.62    327.83 o 
 -15   7   1     1510.09     1728.94    105.12 o 
 -13   7   1     2344.65     2427.09     71.53 o 
 -11   7   1    19979.59    19508.15    238.65 o 
  -9   7   1     2188.32     2018.73     59.73 o 
  -7   7   1     4918.67     5634.11    146.85 o 
  -5   7   1    31118.91    33936.68    471.95 o 
  -3   7   1    40512.88    41691.26    463.11 o 
  -1   7   1     2550.66     2412.63     62.17 o 
   1   7   1    23830.52    25512.65    321.94 o 
   3   7   1    39867.25    43208.82    571.19 o 
   5   7   1    16328.82    18574.57    259.23 o 
   7   7   1    13876.06    15401.37    192.29 o 
   9   7   1    15314.79    14754.01    184.21 o 
  11   7   1    25385.30    26159.38    411.27 o 
  13   7   1       52.42      -15.12     25.16 o 
  15   7   1     2642.33     2806.71    108.54 o 
  17   7   1     3142.84     3237.62    133.13 o 
  19   7   1     1746.86     1779.57    110.31 o 
  21   7   1       71.72       34.45     48.24 o 
  23   7   1     2778.67     2983.19    147.27 o 
  25   7   1       60.26       71.33     69.59 o 
  27   7   1       87.76       82.90     77.62 o 
  29   7   1       48.86      -58.78     71.56 o 
 -28   8   1        1.31       14.38     83.14 o 
 -26   8   1       67.94       13.94     73.08 o 
 -24   8   1       37.19       88.52     70.74 o 
 -22   8   1      165.75       57.43     53.25 o 
 -20   8   1       94.73      130.65     53.95 o 
 -18   8   1     2038.30     2325.72    128.13 o 
 -16   8   1      747.56      924.84     84.53 o 
 -14   8   1     9904.06    10472.31    276.39 o 
 -12   8   1        2.93        2.56     23.82 o 
 -10   8   1     1799.92     2011.53     64.99 o 
  -8   8   1    11507.75    13098.50    182.63 o 
  -6   8   1    17032.96    18513.69    269.10 o 
  -4   8   1     1889.35     1844.95     60.01 o 
  -2   8   1      655.29     1147.60     70.22 o 
   0   8   1       70.66      272.22     29.88 o 
   2   8   1       23.57      294.32     34.07 o 
   4   8   1      451.97      667.05     54.64 o 
   6   8   1     1556.47     2649.43     88.29 o 
   8   8   1      214.05      325.10     29.80 o 
  10   8   1      157.34      162.16     30.97 o 
  12   8   1       73.36      181.10     36.17 o 
  14   8   1      619.04      583.07     58.24 o 
  16   8   1      133.69      117.38     49.35 o 
  18   8   1     1319.87     1248.50     98.79 o 
  20   8   1     2061.35     2194.99    127.96 o 
  22   8   1      639.09      614.52     85.53 o 
  24   8   1     1075.45      833.52    102.18 o 
  26   8   1      574.88      600.68     94.73 o 
  28   8   1      284.35      243.38    181.39 o 
 -27   9   1      166.38       65.95     83.89 o 
 -25   9   1      341.14      340.81     82.14 o 
 -23   9   1     2213.72     2519.07    149.46 o 
 -21   9   1       29.91      112.26     58.29 o 
 -19   9   1     1134.88     1307.95    108.54 o 
 -17   9   1     2763.74     2665.08    138.22 o 
 -15   9   1     2235.51     2355.84    125.73 o 
 -13   9   1    12377.71    11343.84    258.10 o 
 -11   9   1    20502.28    20640.57    313.95 o 
  -9   9   1    14895.61    14531.38    211.32 o 
  -7   9   1     2349.93     1768.53     79.98 o 
  -5   9   1    26533.30    25028.60    341.00 o 
  -3   9   1    17441.21    17949.38    226.06 o 
  -1   9   1     2214.68     2748.91     85.32 o 
   1   9   1     6516.93     5825.11    118.10 o 
   3   9   1    15101.82    14181.88    263.62 o 
   5   9   1    14062.17    15145.92    280.70 o 
   7   9   1      100.70       50.48     27.06 o 
   9   9   1     8008.52     7169.44    164.45 o 
  11   9   1    14009.37    14626.20    253.01 o 
  13   9   1     5546.59     6164.69    242.45 o 
  15   9   1        9.97       83.11     43.83 o 
  17   9   1     7048.25     7502.26    219.12 o 
  19   9   1     3485.99     3680.24    158.28 o 
  21   9   1      114.52       74.60     52.74 o 
  23   9   1      756.95      869.22    150.54 o 
  25   9   1      138.24      247.30     73.58 o 
  27   9   1       39.26       53.26     75.12 o 
 -26  10   1      305.24      262.97    188.00 o 
 -24  10   1      396.61      397.49     97.70 o 
 -22  10   1     2506.55     2556.46    152.19 o 
 -20  10   1     1504.63     1461.47    117.91 o 
 -18  10   1      729.09      804.83    151.85 o 
 -16  10   1     4728.42     5669.97    312.55 o 
 -14  10   1     6375.45     6520.96    169.98 o 
 -12  10   1     5032.68     4762.31    137.96 o 
 -10  10   1     6948.73     6808.09    245.73 o 
  -8  10   1     6196.47     6833.97    159.27 o 
  -6  10   1    10161.24    10184.91    196.72 o 
  -4  10   1     4515.22     3958.80    113.88 o 
  -2  10   1     1150.58     1573.64     85.00 o 
   0  10   1     6933.76     9128.99    159.65 o 
   2  10   1    15045.01    16085.04    232.05 o 
   4  10   1    10919.98    11908.32    325.83 o 
   6  10   1    30616.05    31096.15    484.87 o 
   8  10   1    11196.46    12164.39    227.20 o 
  10  10   1        4.78       20.39     26.30 o 
  12  10   1    12348.59    12326.69    237.76 o 
  14  10   1      782.74      654.21     66.23 o 
  16  10   1       87.68      106.61     52.40 o 
  18  10   1        4.77      -25.41     44.48 o 
  20  10   1      992.85      998.85    103.87 o 
  22  10   1      627.87      652.58     95.86 o 
  24  10   1        0.78      -35.63     63.52 o 
  26  10   1      247.98      164.75     77.99 o 
 -25  11   1       14.11       43.11     70.02 o 
 -23  11   1      647.17      678.21    124.73 o 
 -21  11   1      395.98      458.95     85.68 o 
 -19  11   1       54.38       34.31     55.27 o 
 -17  11   1      137.87      131.36     73.70 o 
 -15  11   1      143.94      137.13     56.31 o 
 -13  11   1        5.56        5.71     31.60 o 
 -11  11   1      543.61      696.51     64.75 o 
  -9  11   1     3609.48     3607.51    120.18 o 
  -7  11   1     1899.79     1997.15     93.38 o 
  -5  11   1        2.99      132.12     42.49 o 
  -3  11   1     3161.96     2831.46    117.97 o 
  -1  11   1      513.85      627.57     51.74 o 
   1  11   1     2115.51     2848.62     91.46 o 
   3  11   1      395.68      462.89     68.15 o 
   5  11   1      150.14      175.48     49.52 o 
   7  11   1     1824.47     1987.81    262.33 o 
   9  11   1     4171.55     4311.64    153.72 o 
  11  11   1        5.14      -25.05     26.57 o 
  13  11   1      242.31      272.32     53.60 o 
  15  11   1      869.26      999.92     98.47 o 
  17  11   1      234.52      139.97     61.43 o 
  19  11   1      519.97      435.08     83.18 o 
  21  11   1      154.15      171.07     68.34 o 
  23  11   1        0.05      -50.44     59.08 o 
  25  11   1       22.60       43.19     72.16 o 
 -24  12   1        2.91       97.16     72.25 o 
 -22  12   1      893.23     1017.65    139.58 o 
 -20  12   1     1329.78     1307.88    124.17 o 
 -18  12   1       66.00       81.53     62.71 o 
 -16  12   1      375.60      662.98     90.94 o 
 -14  12   1     8113.10     8574.34    211.01 o 
 -12  12   1     1246.46     1392.25    104.27 o 
 -10  12   1      491.74      466.33     59.58 o 
  -8  12   1    11635.42    11473.85    232.30 o 
  -6  12   1    15637.35    15301.72    315.21 o 
  -4  12   1     1171.77     1140.53     89.66 o 
  -2  12   1     3243.78     3050.66    114.54 o 
   0  12   1     3962.45     4160.57    138.13 o 
   2  12   1     8656.97     8597.27    232.26 o 
   4  12   1     3357.35     3501.59    138.31 o 
   6  12   1     4992.29     4409.35    158.62 o 
   8  12   1     6947.24     6863.80    203.46 o 
  10  12   1      157.86      266.80     56.91 o 
  12  12   1    10853.26    10321.76    230.03 o 
  14  12   1     3185.94     3214.11    235.61 o 
  16  12   1      134.21      101.86     57.42 o 
  18  12   1      965.56     1205.17    115.54 o 
  20  12   1      984.00     1198.33    120.37 o 
  22  12   1       74.06      186.66     75.87 o 
 -21  13   1      196.69      122.41     70.41 o 
 -19  13   1     1104.03     1066.81    118.09 o 
 -17  13   1     2237.89     2337.66    150.12 o 
 -15  13   1     1199.18      868.59    101.79 o 
 -13  13   1     1311.65     1139.19    122.96 o 
 -11  13   1     4215.40     3975.88    164.25 o 
  -9  13   1       31.13       21.35     39.36 o 
  -7  13   1     3182.00     3014.59    142.22 o 
  -5  13   1     6916.21     6898.49    252.50 o 
  -3  13   1     1001.74     1177.29    102.74 o 
  -1  13   1        0.18       37.88     48.38 o 
   1  13   1     2960.10     3506.49    133.79 o 
   3  13   1    10844.63    11809.79    292.64 o 
   5  13   1     6405.46     6212.77    249.84 o 
   7  13   1       42.66       44.26     45.25 o 
   9  13   1     1564.89     1889.09    120.44 o 
  11  13   1     2653.30     2717.30    123.37 o 
  13  13   1        1.40      -47.24     55.92 o 
  15  13   1      222.44      384.74     95.58 o 
  17  13   1     1433.50     1310.48    121.21 o 
  19  13   1     1400.26     1308.41    127.38 o 
  21  13   1        8.48      -29.97     68.71 o 
 -20  14   1       92.34      119.82     75.06 o 
 -18  14   1       13.89       46.41     63.32 o 
 -16  14   1      320.47      388.20    100.01 o 
 -14  14   1     1536.36     1593.44    108.08 o 
 -12  14   1      461.83      525.18    265.47 o 
 -10  14   1      203.77      242.24     75.05 o 
  -8  14   1     2000.89     2261.56    135.34 o 
  -6  14   1     1484.31     1527.53    148.29 o 
  -4  14   1      108.37      131.23     59.75 o 
  -2  14   1     1649.85     1721.22    126.02 o 
   0  14   1      800.66      993.84     89.19 o 
   2  14   1     1411.62     1151.53    106.99 o 
   4  14   1      665.94      693.32     91.00 o 
   6  14   1      269.05      354.99     92.07 o 
   8  14   1        4.90      210.60     80.32 o 
  10  14   1       88.66      107.40     56.88 o 
  12  14   1      425.14      627.58    163.44 o 
  14  14   1     1150.22     1186.72    175.72 o 
  16  14   1      109.24      100.03    159.66 o 
  18  14   1       46.42       43.30     81.47 o 
  20  14   1      235.52      186.16     96.53 o 
 -17  15   1     1845.36     1836.02    146.85 o 
 -15  15   1      171.78      179.15     86.81 o 
 -13  15   1      245.09      181.89     87.86 o 
 -11  15   1     1542.41     1346.59    140.91 o 
  -9  15   1     1053.63      899.40    190.84 o 
  -7  15   1       20.19       16.95     72.59 o 
  -5  15   1     2808.27     2965.08    167.15 o 
  -3  15   1     3613.04     3814.28    323.19 o 
  -1  15   1     2984.34     2862.58    161.57 o 
   1  15   1      781.31      745.30    156.07 o 
   3  15   1    10254.01    10739.98    297.40 o 
   5  15   1     3137.58     3465.53    178.22 o 
   7  15   1      380.37      223.22    169.74 o 
   9  15   1     3561.33     3341.86    212.72 o 
  11  15   1     1631.05     1422.79    221.07 o 
  13  15   1       21.89       78.97     79.33 o 
  15  15   1      779.92      636.88    123.91 o 
  17  15   1      596.94      823.07    133.87 o 
 -14  16   1      525.87      298.25    103.02 o 
 -12  16   1       36.36      -28.34     69.91 o 
 -10  16   1      914.05      735.01    181.39 o 
  -8  16   1      940.57      950.42    202.18 o 
  -6  16   1      290.29      283.40     83.06 o 
  -4  16   1      133.38      214.92     76.36 o 
  -2  16   1      256.40      243.95     77.98 o 
   0  16   1       85.36       43.77     83.98 o 
   2  16   1       23.82       28.69     60.79 o 
   4  16   1       14.49       15.66     62.33 o 
   6  16   1        6.04      137.79     75.48 o 
   8  16   1      336.35      401.88    113.87 o 
  10  16   1       64.20       62.50     79.49 o 
  12  16   1       57.75       17.01    119.04 o 
  14  16   1      378.19      247.52    141.71 o 
 -11  17   1     1142.39     1035.44    198.40 o 
  -9  17   1     1581.87     1398.95    173.44 o 
  -7  17   1       48.41       51.96     86.72 o 
  -5  17   1      779.64      769.70    112.32 o 
  -3  17   1      365.73      365.34     91.20 o 
  -1  17   1       24.00       38.99    152.10 o 
   1  17   1     1565.99     1536.73    222.02 o 
   3  17   1     1765.82     1556.62    141.96 o 
   5  17   1      317.26      271.69     86.45 o 
   7  17   1      128.82      118.21     77.47 o 
   9  17   1      428.60      324.46     91.12 o 
  -2  18   1      764.60      629.69    139.35 o 
   0  18   1     1381.77     1263.34    165.53 o 
   2  18   1      538.86      421.33    126.13 o 
 -28   0   2      561.32      309.88    124.71 o 
 -26   0   2       47.52       16.59     58.11 o 
 -24   0   2       49.91       41.46     56.49 o 
 -22   0   2     1255.99     1236.29    228.63 o 
 -20   0   2     2570.07     3007.37    359.00 o 
 -18   0   2     1600.52     1971.40    110.51 o 
 -16   0   2    31958.60    32607.28    712.19 o 
 -14   0   2    38632.84    36640.39    469.10 o 
 -12   0   2    27543.49    28724.88    397.45 o 
 -10   0   2    26188.96    30544.64    555.59 o 
  -8   0   2    25728.73    26481.39    393.71 o 
  -6   0   2      362.94      661.32     52.91 o 
  -4   0   2    11028.02    14796.63    319.32 o 
   2   0   2    17341.49    17890.59    371.29 o 
   4   0   2    43195.11    42466.74    487.54 o 
   6   0   2   254795.48   256761.66   4378.80 o 
   8   0   2   196532.19   193060.02   2284.47 o 
  10   0   2       30.60       56.35     40.89 o 
  12   0   2    61756.80    59728.24    718.29 o 
  14   0   2    38609.68    39448.66    510.51 o 
  16   0   2     2864.69     2128.05     80.30 o 
  18   0   2    10600.98    10257.06    375.64 o 
  20   0   2     7818.42     7935.90    460.51 o 
  22   0   2     2038.78     2459.72    218.32 o 
  24   0   2        0.80      -73.69     68.02 o 
  26   0   2      123.90      103.92     85.03 o 
  28   0   2       10.92       73.69     86.92 o 
 -29   1   2       98.65       37.79    117.15 o 
 -27   1   2      117.56      163.14     61.66 o 
 -25   1   2        4.33      -61.14     47.53 o 
 -23   1   2      445.64      537.44     73.91 o 
 -21   1   2        3.91      -39.00     29.47 o 
 -19   1   2     1116.18     1005.96     70.36 o 
 -17   1   2     8163.37     8866.19    138.07 o 
 -15   1   2      701.52      615.53     30.42 o 
 -13   1   2     1406.43     1404.74     38.41 o 
 -11   1   2    21353.19    19679.37    282.09 o 
  -9   1   2     4720.56     3833.31     67.12 o 
  -7   1   2     2111.63     1856.37     48.48 o 
  -5   1   2    37346.89    39237.82    454.41 o 
  -3   1   2   150203.36   162573.50   1770.80 o 
  -1   1   2    46411.21    51038.51    700.89 o 
   1   1   2    24804.72    27517.70    321.79 o 
   3   1   2      641.13      917.69     30.55 o 
   5   1   2     9435.27     9432.38    106.05 o 
   7   1   2   137535.00   142959.09   1119.49 o 
   9   1   2     1916.88     2213.47     49.86 o 
  11   1   2     1771.38     1399.24     39.10 o 
  13   1   2     4559.61     4641.93     76.85 o 
  15   1   2      581.25      638.78     33.79 o 
  17   1   2     4717.92     4579.08    116.47 o 
  19   1   2     1263.12     1472.62     72.67 o 
  21   1   2      136.89      153.50     28.02 o 
  23   1   2      374.03      401.90     63.27 o 
  25   1   2      193.57      134.24     53.84 o 
  27   1   2       25.53       18.89     83.14 o 
  29   1   2      105.62      241.86    115.26 o 
 -30   2   2      619.67      503.96    231.46 o 
 -28   2   2      244.78      267.98     84.39 o 
 -26   2   2        1.49      -24.44     60.52 o 
 -24   2   2     1265.67     1343.17    100.33 o 
 -22   2   2     1468.62     1516.07     95.27 o 
 -20   2   2      584.41      574.88     53.16 o 
 -18   2   2        8.64       20.58     21.65 o 
 -16   2   2      767.35      724.03     40.79 o 
 -14   2   2     4984.12     4361.94     72.00 o 
 -12   2   2    18056.73    19301.79    206.83 o 
 -10   2   2     9959.48    10674.89    133.12 o 
  -8   2   2    17578.58    17133.91    174.64 o 
  -6   2   2     5331.12     4427.73    109.71 o 
  -4   2   2    11523.34    11632.02    161.50 o 
  -2   2   2   142825.86   154810.73   2885.19 o 
   0   2   2      156.41      266.30     15.51 o 
   2   2   2        9.70       43.49     23.17 o 
   4   2   2    26455.88    29186.93    537.08 o 
   6   2   2     2438.03     2301.96     45.45 o 
   8   2   2      534.58      547.61     23.94 o 
  10   2   2      198.42      272.97     20.07 o 
  12   2   2     1235.43     1169.19     38.84 o 
  14   2   2     4284.40     4625.60     82.25 o 
  16   2   2     4327.35     4497.47     84.34 o 
  18   2   2     4656.22     4746.11     91.45 o 
  20   2   2     3357.80     3532.27     81.81 o 
  22   2   2      220.48      208.67     43.46 o 
  24   2   2      163.90       34.96     60.12 o 
  26   2   2      791.26      909.32    284.37 o 
  28   2   2      493.55      381.68    132.26 o 
  30   2   2       21.77       30.23     98.25 o 
 -31   3   2      389.66      413.88    111.07 o 
 -29   3   2        0.11       -8.59     98.25 o 
 -27   3   2     1794.93     2053.72    296.65 o 
 -25   3   2     3516.73     4056.51    204.09 o 
 -23   3   2      201.55      175.81     57.88 o 
 -21   3   2       27.02       43.94     38.18 o 
 -19   3   2     3148.83     3139.75     97.09 o 
 -17   3   2     6687.36     6524.50    116.54 o 
 -15   3   2     1331.27     1375.15     43.55 o 
 -13   3   2    15085.05    14866.22    162.30 o 
 -11   3   2    59506.75    62413.52    523.35 o 
  -9   3   2    18839.13    16992.48    179.69 o 
  -7   3   2    35508.89    40717.85    424.23 o 
  -5   3   2   100317.44   106800.46   1039.13 o 
  -3   3   2    29319.49    30595.68    469.31 o 
  -1   3   2    13679.85    14581.18    176.86 o 
   1   3   2    44780.07    47626.15   1001.72 o 
   3   3   2    59621.19    67214.62    782.45 o 
   5   3   2    93474.45    97064.70   1134.14 o 
   7   3   2     1425.05     1725.17     57.00 o 
   9   3   2    19945.96    19565.90    191.29 o 
  11   3   2     9168.91     9035.95    112.99 o 
  13   3   2      213.08      163.25     22.53 o 
  15   3   2    13022.25    12507.46    171.11 o 
  17   3   2     9122.52     8708.58    158.03 o 
  19   3   2       56.40       70.48     28.45 o 
  21   3   2      767.26      709.18    127.23 o 
  23   3   2     2343.17     2580.51    137.04 o 
  25   3   2      147.15       81.79    123.76 o 
  27   3   2      110.77      186.59     79.33 o 
  29   3   2      561.70      723.68    170.05 o 
  31   3   2      514.14      379.79    141.71 o 
 -30   4   2       97.79      158.93    114.31 o 
 -28   4   2       74.07       39.42     78.52 o 
 -26   4   2      119.80      160.61     77.49 o 
 -24   4   2      202.38      309.50    156.83 o 
 -22   4   2       19.19      -25.25     56.21 o 
 -20   4   2     1110.37     1091.21     66.48 o 
 -18   4   2       86.79       72.68     28.15 o 
 -16   4   2      102.11      111.18     28.43 o 
 -14   4   2     2761.05     2927.09     61.61 o 
 -12   4   2    13381.48    15609.00    167.62 o 
 -10   4   2    10773.51    11436.61    127.75 o 
  -8   4   2     5442.40     7517.02    115.81 o 
  -6   4   2     2818.59     2037.55     56.73 o 
  -4   4   2     1605.46     1574.26     73.41 o 
  -2   4   2      350.18     1084.96     58.61 o 
   0   4   2     4791.21     4677.22     71.36 o 
   2   4   2       48.99      119.51     16.48 o 
   4   4   2     2799.35     2735.58     65.39 o 
   6   4   2       75.51      173.73     24.27 o 
   8   4   2      524.12      544.80     30.11 o 
  10   4   2      858.54      950.53     41.37 o 
  12   4   2     2688.18     3203.96     63.52 o 
  14   4   2        1.27       48.40     18.06 o 
  16   4   2       19.08       34.26     23.37 o 
  18   4   2        6.36       39.48     29.27 o 
  20   4   2      350.27      377.81     60.13 o 
  22   4   2        0.08       12.53     43.93 o 
  24   4   2      602.51      534.66     72.58 o 
  26   4   2      176.48      186.68     89.75 o 
  28   4   2       37.13       42.09     79.42 o 
  30   4   2       49.34       -8.85     73.07 o 
 -31   5   2      108.72      300.96    108.88 o 
 -29   5   2       33.52      -14.69     75.60 o 
 -27   5   2     1566.35     1684.56    162.74 o 
 -25   5   2     5952.60     6561.96    270.35 o 
 -23   5   2     6399.17     6572.68    474.26 o 
 -21   5   2      185.76      270.15     57.57 o 
 -19   5   2    19841.74    20966.78    304.73 o 
 -17   5   2     5300.23     5079.88    122.43 o 
 -15   5   2      360.85      464.72     41.89 o 
 -13   5   2    14755.26    14379.39    185.89 o 
 -11   5   2    70614.88    72173.59    674.34 o 
  -9   5   2     3909.15     3925.45     82.55 o 
  -7   5   2     9753.18     7922.72    125.53 o 
  -5   5   2    33217.41    35713.52    464.59 o 
  -3   5   2    32647.64    32588.42    424.41 o 
  -1   5   2     3880.99     3975.50     69.21 o 
   1   5   2    64399.90    65434.93    600.52 o 
   3   5   2    79703.87    77190.66    915.57 o 
   5   5   2     2959.36     2832.41     65.53 o 
   7   5   2    29085.28    28952.61    348.06 o 
   9   5   2    52139.39    51947.17    573.83 o 
  11   5   2    14802.29    13896.38    174.95 o 
  13   5   2     5318.71     5341.52    121.18 o 
  15   5   2    28873.52    29164.72    394.09 o 
  17   5   2     1790.55     1998.01     83.60 o 
  19   5   2      398.56      484.72     65.87 o 
  21   5   2      191.05      302.34     58.12 o 
  23   5   2     1386.22     1668.64    108.93 o 
  25   5   2       16.19       61.76     55.10 o 
  27   5   2      511.08      543.08    112.75 o 
  29   5   2      661.66      709.80    131.56 o 
 -30   6   2      105.93       37.67     84.73 o 
 -28   6   2       29.47       52.76     74.90 o 
 -26   6   2        1.57      -54.63     62.41 o 
 -24   6   2       27.91       47.47     93.53 o 
 -22   6   2      145.12       71.53     80.10 o 
 -20   6   2       65.94       37.53     44.15 o 
 -18   6   2        8.20       14.31     42.02 o 
 -16   6   2      146.23      184.97     44.45 o 
 -14   6   2     4364.17     3777.65    135.54 o 
 -12   6   2     1374.33     1398.50     51.81 o 
 -10   6   2     6885.08     7716.24    122.01 o 
  -8   6   2    21255.79    22238.15    277.10 o 
  -6   6   2    14003.15    10954.06    163.65 o 
  -4   6   2     4467.47     5348.65    127.94 o 
  -2   6   2    89245.47   102913.82    928.22 o 
   0   6   2    18103.62    20567.51    229.92 o 
   2   6   2     1981.68     2153.15     78.82 o 
   4   6   2    13819.43    15524.99    251.47 o 
   6   6   2    51208.50    58020.92    503.44 o 
   8   6   2    10591.62    10935.92    180.94 o 
  10   6   2     1844.85     2416.74     80.51 o 
  12   6   2     4519.65     5108.57    122.66 o 
  14   6   2     1135.93     1042.07     62.82 o 
  16   6   2     5498.42     5583.77    138.39 o 
  18   6   2       25.93      -28.07     37.44 o 
  20   6   2     1594.88     1728.00    139.19 o 
  22   6   2      812.78      999.75     93.71 o 
  24   6   2      369.79      338.43     70.57 o 
  26   6   2      322.25      357.46     76.62 o 
  28   6   2      172.64      111.38     83.00 o 
 -29   7   2      318.83      364.10    113.42 o 
 -27   7   2        2.55      -47.11     63.62 o 
 -25   7   2        6.51       16.18     65.30 o 
 -23   7   2      242.96      117.90     59.63 o 
 -21   7   2      719.72      561.35     79.68 o 
 -19   7   2        0.67       41.61     46.31 o 
 -17   7   2        7.08      -22.78     42.28 o 
 -15   7   2     1189.36     1164.39     76.64 o 
 -13   7   2     2057.37     2398.51     80.48 o 
 -11   7   2       10.00       79.14     21.94 o 
  -9   7   2     1223.37     1076.45     47.38 o 
  -7   7   2     2280.02     3480.83    120.82 o 
  -5   7   2    24173.44    21537.36    331.19 o 
  -3   7   2     5789.42     5736.35    105.48 o 
  -1   7   2     4138.53     5025.91    106.93 o 
   1   7   2    10837.47     9555.14    157.77 o 
   3   7   2     5832.65     4667.48    121.99 o 
   5   7   2     7975.28     8932.72    238.08 o 
   7   7   2      734.00      964.59     36.47 o 
   9   7   2     4499.20     4587.71    115.11 o 
  11   7   2       26.17       86.32     29.79 o 
  13   7   2     2832.99     2977.34    122.58 o 
  15   7   2     1888.34     1838.10     97.64 o 
  17   7   2       26.35      -23.17     31.70 o 
  19   7   2      114.78      102.95     52.59 o 
  21   7   2      157.95      199.27     56.45 o 
  23   7   2      588.69      641.05     86.19 o 
  25   7   2     1371.84     1618.91    158.46 o 
  27   7   2       25.89       74.14     75.05 o 
  29   7   2       16.91       44.00     83.95 o 
 -28   8   2      843.53      948.71    206.90 o 
 -26   8   2      122.50      144.44    103.92 o 
 -24   8   2      272.96      202.61     91.64 o 
 -22   8   2     4641.28     5012.66    208.83 o 
 -20   8   2     3360.24     3894.39    160.38 o 
 -18   8   2      148.24       67.41     49.33 o 
 -16   8   2     6003.11     6065.06    185.84 o 
 -14   8   2     5705.45     5879.46    172.73 o 
 -12   8   2     1670.95     1583.09     66.35 o 
 -10   8   2     8463.95     8163.80    169.75 o 
  -8   8   2    21020.68    21111.64    256.79 o 
  -6   8   2     9833.12     9433.26    198.64 o 
  -4   8   2     2633.25     3217.80     77.50 o 
  -2   8   2    29947.33    30106.67    328.55 o 
   0   8   2     7524.73     7006.25    137.32 o 
   2   8   2     8651.86     9046.26    161.04 o 
   4   8   2      658.41      590.71     75.55 o 
   6   8   2    43282.52    42944.23    591.50 o 
   8   8   2    13691.08    13741.13    221.90 o 
  10   8   2     3583.23     3115.32    101.20 o 
  12   8   2    17477.14    17615.61    280.03 o 
  14   8   2     3564.26     3250.04    111.95 o 
  16   8   2     2609.47     2899.61    143.18 o 
  18   8   2     2303.54     2209.16    175.84 o 
  20   8   2     1490.88     1589.52    121.25 o 
  22   8   2      245.61      326.18     71.79 o 
  24   8   2       45.88       95.43     61.61 o 
  26   8   2      561.82      511.27     91.07 o 
  28   8   2      110.09      103.00    138.88 o 
 -27   9   2      615.62      474.87    164.39 o 
 -25   9   2      397.00      514.66    196.51 o 
 -23   9   2       18.76       26.31     62.32 o 
 -21   9   2      331.22      271.70     71.28 o 
 -19   9   2      688.14      561.83     79.53 o 
 -17   9   2      826.41      690.86     82.29 o 
 -15   9   2      515.91      577.15     60.89 o 
 -13   9   2     1560.77     1559.99     97.81 o 
 -11   9   2    17490.30    18757.27    246.99 o 
  -9   9   2     4335.48     4164.02     97.40 o 
  -7   9   2     3943.49     4509.43    120.01 o 
  -5   9   2     7889.79     9068.25    201.56 o 
  -3   9   2     6668.09     8208.67    145.16 o 
  -1   9   2       73.02      324.81     49.31 o 
   1   9   2    15925.27    17409.74    234.45 o 
   3   9   2    11237.44    12417.88    240.74 o 
   5   9   2     2223.41     2657.53    105.10 o 
   7   9   2       23.84      120.14     36.65 o 
   9   9   2      547.99      841.08     63.00 o 
  11   9   2     2791.66     3186.20    110.77 o 
  13   9   2     1289.97     1144.97     76.34 o 
  15   9   2     9477.86     9743.76    209.13 o 
  17   9   2     2738.83     2476.77    134.24 o 
  19   9   2       12.58       39.20     52.72 o 
  21   9   2      218.57      138.06     62.67 o 
  23   9   2      346.64      236.85     73.33 o 
  25   9   2       27.42       90.31     68.67 o 
  27   9   2       14.96       19.53     87.00 o 
 -26  10   2       71.78       87.22    138.88 o 
 -24  10   2        0.41       34.76     60.39 o 
 -22  10   2     2598.46     2493.22    176.59 o 
 -20  10   2     1531.43     1379.57    117.17 o 
 -18  10   2      787.68      728.72     91.13 o 
 -16  10   2     8888.40     8888.09    244.76 o 
 -14  10   2     3371.94     3423.50    142.15 o 
 -12  10   2      144.65      105.26     39.78 o 
 -10  10   2       72.73      222.29     41.17 o 
  -8  10   2       49.03      195.04     31.11 o 
  -6  10   2      794.50      833.66     60.99 o 
  -4  10   2      407.46      580.17     59.03 o 
  -2  10   2     5943.65     5333.50    342.94 o 
   0  10   2    12073.55    10959.59    177.54 o 
   2  10   2     1216.15     1236.59     61.23 o 
   4  10   2     9153.08     8314.57    252.26 o 
   6  10   2    12216.46    11487.32    247.17 o 
   8  10   2     3980.23     3539.01    132.95 o 
  10  10   2      217.04      223.42     54.82 o 
  12  10   2     2668.35     2583.36    111.89 o 
  14  10   2      829.24      869.97     74.39 o 
  16  10   2       17.12      -26.50     45.53 o 
  18  10   2     1062.20     1082.75    109.54 o 
  20  10   2     2646.63     2581.00    226.68 o 
  22  10   2      548.37      587.96    110.08 o 
  24  10   2        6.33       39.50     98.38 o 
  26  10   2      422.72      413.48     95.95 o 
 -25  11   2      761.44      797.61    112.13 o 
 -23  11   2      414.76      365.55     84.29 o 
 -21  11   2      788.32      764.78    102.35 o 
 -19  11   2     5613.30     5608.03    207.03 o 
 -17  11   2     7252.86     7347.54    230.55 o 
 -15  11   2     4980.45     4711.48    291.94 o 
 -13  11   2     3697.95     3398.90    143.89 o 
 -11  11   2    24996.31    25764.88    450.14 o 
  -9  11   2     6297.06     6335.35    160.47 o 
  -7  11   2      159.60      103.24     40.36 o 
  -5  11   2    18170.02    18312.44    290.85 o 
  -3  11   2    12817.66    13628.50    390.18 o 
  -1  11   2      323.48      340.44     50.47 o 
   1  11   2     8361.01     8596.75    175.39 o 
   3  11   2     6812.38     6784.32    161.94 o 
   5  11   2     1150.45     1208.49     86.41 o 
   7  11   2     6407.20     7509.29    202.18 o 
   9  11   2     5878.17     5840.61    156.04 o 
  11  11   2       37.92       -9.66     41.11 o 
  13  11   2      278.46      221.69     80.73 o 
  15  11   2     4114.41     4329.24    172.68 o 
  17  11   2     3946.07     3951.78    188.19 o 
  19  11   2       95.38      174.81     67.47 o 
  21  11   2      475.48      407.95     86.12 o 
  23  11   2     1482.41     1604.99    169.43 o 
 -24  12   2       60.15       85.95     66.43 o 
 -22  12   2       88.28      151.53     73.52 o 
 -20  12   2        8.27        3.48     55.30 o 
 -18  12   2       59.27      -12.47     53.03 o 
 -16  12   2     1322.47     1183.00     97.91 o 
 -14  12   2        1.80       16.50     41.02 o 
 -12  12   2       93.03      115.19     48.88 o 
 -10  12   2      952.21      965.20     75.08 o 
  -8  12   2       65.91      239.65     49.24 o 
  -6  12   2        4.18      117.37     42.10 o 
  -4  12   2      659.96      621.31    109.92 o 
  -2  12   2     3435.30     3079.40    113.85 o 
   0  12   2      129.96      271.95     72.82 o 
   2  12   2       46.25       77.07     46.22 o 
   4  12   2     2731.39     2814.77    113.64 o 
   6  12   2     2469.58     2752.92    187.51 o 
   8  12   2     2573.78     3021.87    137.20 o 
  10  12   2        0.25       25.84     45.58 o 
  12  12   2     1416.77     1300.05    104.98 o 
  14  12   2     1162.99     1036.16    135.10 o 
  16  12   2       81.28       48.68     54.55 o 
  18  12   2       18.00       93.57     64.84 o 
  20  12   2       34.27      -23.16     68.70 o 
  22  12   2       15.56      118.67     67.10 o 
 -21  13   2        0.98       63.09     67.22 o 
 -19  13   2     1987.95     2125.87    148.92 o 
 -17  13   2     2019.16     2249.86    187.62 o 
 -15  13   2       90.62       96.81     59.78 o 
 -13  13   2     6006.16     5541.77    195.94 o 
 -11  13   2     2636.77     2779.36    144.72 o 
  -9  13   2      409.17      393.06     58.74 o 
  -7  13   2     2056.23     1922.10    120.31 o 
  -5  13   2     5187.45     4732.93    171.82 o 
  -3  13   2     2846.93     2832.17    224.86 o 
  -1  13   2        9.73       69.15     51.71 o 
   1  13   2     6213.66     5755.35    168.77 o 
   3  13   2    17920.76    16496.51    358.09 o 
   5  13   2     7390.93     7611.98    267.03 o 
   7  13   2       35.44       91.75     48.21 o 
   9  13   2     4834.80     4899.26    154.66 o 
  11  13   2     2320.61     2373.07    137.56 o 
  13  13   2      278.91      250.16     74.64 o 
  15  13   2     1846.10     1894.30    162.20 o 
  17  13   2     2178.93     2428.50    295.71 o 
  19  13   2      140.70        1.89    102.98 o 
  21  13   2      654.36      583.28    121.03 o 
 -20  14   2      356.30      391.32    151.02 o 
 -18  14   2       82.10       73.82     68.93 o 
 -16  14   2      394.23      214.68     83.90 o 
 -14  14   2      775.87     1022.69    103.51 o 
 -12  14   2       10.36       -7.92     37.94 o 
 -10  14   2     2827.03     2418.15    138.33 o 
  -8  14   2     8370.17     7886.17    272.42 o 
  -6  14   2     4316.09     4861.62    231.13 o 
  -4  14   2      624.84      734.46     93.40 o 
  -2  14   2     9262.60     9541.78    265.42 o 
   0  14   2    11034.41    11116.06    248.19 o 
   2  14   2      391.40      477.29     83.01 o 
   4  14   2     5898.21     5957.44    211.71 o 
   6  14   2     4820.09     4873.30    192.69 o 
   8  14   2     1513.46     1298.94    138.95 o 
  10  14   2      170.25      122.90     64.03 o 
  12  14   2     2080.66     2014.68    297.39 o 
  14  14   2     1722.70     1519.09    153.58 o 
  16  14   2       96.25      117.24     81.51 o 
  18  14   2      129.76      -73.86     75.05 o 
 -17  15   2      177.25      482.95    102.70 o 
 -15  15   2       63.12       44.49     49.72 o 
 -13  15   2       46.39       96.21     65.64 o 
 -11  15   2       14.72       -8.26     75.58 o 
  -9  15   2      208.11        1.89     73.69 o 
  -7  15   2        7.93       35.18     76.75 o 
  -5  15   2       41.13      129.84     66.22 o 
  -3  15   2        3.00       -2.00     57.63 o 
  -1  15   2       37.73       64.68     59.58 o 
   1  15   2      118.26      189.40     71.28 o 
   3  15   2      520.92      650.69     95.32 o 
   5  15   2      124.98      223.14     72.55 o 
   7  15   2       33.91       71.05     61.43 o 
   9  15   2        2.57      -49.00     60.54 o 
  11  15   2       67.22       22.49     76.02 o 
  13  15   2       43.35      131.71     78.82 o 
  15  15   2       23.59       10.07     71.47 o 
  17  15   2      140.64      302.80    101.30 o 
 -14  16   2     1328.54     1417.08    150.90 o 
 -12  16   2       81.80       17.01     86.92 o 
 -10  16   2      292.56       86.92     98.25 o 
  -8  16   2     2317.19     1976.41    260.75 o 
  -6  16   2      698.72      736.17    104.77 o 
  -4  16   2      214.05      310.43     83.97 o 
  -2  16   2     2811.18     2505.90    189.82 o 
   0  16   2     1963.98     2292.82    198.40 o 
   2  16   2        5.93      -67.30     61.94 o 
   4  16   2     2394.32     2515.31    162.94 o 
   6  16   2     3251.97     3111.13    179.79 o 
   8  16   2     1083.57     1139.16    103.78 o 
  10  16   2       10.81        4.58     82.16 o 
  12  16   2      972.84      876.73    192.73 o 
  14  16   2      809.92      906.96    198.40 o 
 -11  17   2     1276.49     1175.27    204.07 o 
  -9  17   2      178.39      -14.46    122.82 o 
  -7  17   2       36.15      -34.54     87.42 o 
  -5  17   2     1038.19     1006.67    122.60 o 
  -3  17   2     1152.01     1293.90    153.30 o 
  -1  17   2      453.76      513.14    122.67 o 
   1  17   2      342.69      299.01    114.27 o 
   3  17   2     1663.55     1919.07    164.18 o 
   5  17   2       57.92       10.00     69.44 o 
   7  17   2      601.70      667.56    135.54 o 
   9  17   2     1567.07     1501.16    147.75 o 
  -2  18   2       53.00       -3.43    100.60 o 
   0  18   2      556.95      710.73    145.93 o 
   2  18   2      193.97      227.67    109.80 o 
 -31   1   3      412.31      568.74    170.05 o 
 -29   1   3        6.42      -69.91     96.36 o 
 -27   1   3     1073.45     1031.08    135.08 o 
 -25   1   3    14646.41    15598.80    321.90 o 
 -23   1   3        6.70       -4.03     34.57 o 
 -21   1   3      883.63      970.68     66.26 o 
 -19   1   3     2768.45     2760.68     93.54 o 
 -17   1   3     7005.27     7052.74    119.35 o 
 -15   1   3      423.93      573.61     28.15 o 
 -13   1   3    18626.06    18372.49    184.78 o 
 -11   1   3    73886.88    71579.91   1050.88 o 
  -9   1   3    11414.33    10531.10    158.89 o 
  -7   1   3    37856.06    40742.94    480.35 o 
  -5   1   3    83430.20    83267.59    929.19 o 
  -3   1   3   116327.15   113069.88   1241.42 o 
  -1   1   3    12676.73    14762.81    379.79 o 
   1   1   3    59378.32    60582.46    588.56 o 
   3   1   3    19228.44    19966.15    462.69 o 
   5   1   3    22311.04    27607.88    562.27 o 
   7   1   3    90984.65    92880.40    742.11 o 
   9   1   3    78135.51    76754.92    627.49 o 
  11   1   3     9833.06    10158.99    122.10 o 
  13   1   3       78.34       63.66     17.89 o 
  15   1   3    15056.65    15034.95    209.04 o 
  17   1   3     6114.41     6433.63    123.50 o 
  19   1   3      914.19     1008.43     47.60 o 
  21   1   3     4286.98     4628.19    105.16 o 
  23   1   3     1795.48     1805.15     86.41 o 
  25   1   3      510.86      417.93     89.75 o 
  27   1   3       54.45       26.45     77.47 o 
  29   1   3      404.33      530.95    145.49 o 
 -32   2   3       11.65     -124.71    111.48 o 
 -30   2   3      174.41      120.28     77.13 o 
 -28   2   3      966.23     1183.33    191.78 o 
 -26   2   3     3126.71     3572.84    155.91 o 
 -24   2   3      215.33      172.97     57.12 o 
 -22   2   3     5644.78     5728.75    185.67 o 
 -20   2   3     6195.37     6586.96    149.12 o 
 -18   2   3     2279.83     2246.70     69.15 o 
 -16   2   3    12615.12    11726.26    162.74 o 
 -14   2   3    43190.97    44052.07    390.06 o 
 -12   2   3    13070.29    14943.31    185.86 o 
 -10   2   3    21551.82    21134.84    245.88 o 
  -8   2   3    27005.49    25796.20    334.66 o 
  -6   2   3     3449.16     3381.64    104.08 o 
  -4   2   3    43396.79    50703.08    585.02 o 
  -2   2   3      266.51      258.00     25.59 o 
   0   2   3    44981.07    45377.98    624.03 o 
   2   2   3    42395.07    43752.95    514.41 o 
   4   2   3   110653.95   113376.70   1370.93 o 
   6   2   3     6942.61     7744.67    162.17 o 
   8   2   3     9458.99     9739.75    118.86 o 
  10   2   3     2516.09     2598.50     63.80 o 
  12   2   3    34257.50    34091.70    414.90 o 
  14   2   3     8068.66     7525.59    109.42 o 
  16   2   3      515.90      392.45     31.71 o 
  18   2   3     3708.52     3548.35    103.50 o 
  20   2   3     1056.09     1220.07     60.02 o 
  22   2   3       60.23       24.95     35.20 o 
  24   2   3     1188.51     1202.92     88.48 o 
  26   2   3      274.10      265.38     82.86 o 
  28   2   3        4.63       68.02     92.59 o 
  30   2   3       17.64     -117.15     85.03 o 
 -31   3   3       41.28       38.89    200.29 o 
 -29   3   3        1.52      -23.67     74.45 o 
 -27   3   3      165.32      264.82     86.08 o 
 -25   3   3      295.86      203.82     74.90 o 
 -23   3   3      583.68      530.36     71.17 o 
 -21   3   3      192.56      151.42     48.24 o 
 -19   3   3       38.77       87.50     30.88 o 
 -17   3   3     3009.78     2672.33     72.71 o 
 -15   3   3        0.73      -19.97     17.11 o 
 -13   3   3      289.09      185.42     25.21 o 
 -11   3   3     8777.27     8265.50    107.75 o 
  -9   3   3       23.54        6.83     10.49 o 
  -7   3   3    34327.87    32665.37    458.18 o 
  -5   3   3      689.34      865.15     31.17 o 
  -3   3   3    22286.74    22484.67    483.73 o 
  -1   3   3      371.56      626.83     56.54 o 
   1   3   3     3286.18     4546.89     70.04 o 
   3   3   3    19024.76    18700.78    341.25 o 
   5   3   3    48391.89    55622.84    575.58 o 
   7   3   3      595.01      790.27     37.96 o 
   9   3   3    10906.50    10376.44    131.32 o 
  11   3   3    10468.83     9661.21    119.59 o 
  13   3   3     5050.50     5387.51    142.81 o 
  15   3   3     3498.74     2760.37     72.25 o 
  17   3   3     3812.93     3947.12    106.77 o 
  19   3   3      298.79      290.58     45.31 o 
  21   3   3       30.20        8.04     29.44 o 
  23   3   3       49.60       48.57     46.35 o 
  25   3   3      207.00      177.32     58.25 o 
  27   3   3      113.18      142.76     98.25 o 
  29   3   3        0.28      -62.35     81.25 o 
 -30   4   3      886.23     1143.77    151.68 o 
 -28   4   3     1196.33     1046.97    137.13 o 
 -26   4   3       18.37       15.23     62.64 o 
 -24   4   3     4277.99     4236.80    471.43 o 
 -22   4   3    15013.97    15624.99    404.56 o 
 -20   4   3      659.35      636.58     54.30 o 
 -18   4   3     1687.47     1563.15     71.70 o 
 -16   4   3    19405.00    20259.87    279.13 o 
 -14   4   3    12428.63    11182.56    211.95 o 
 -12   4   3      108.60      285.90     22.79 o 
 -10   4   3    13966.98    13286.34    152.33 o 
  -8   4   3    34369.76    35015.03    520.13 o 
  -6   4   3    11475.27     9125.17    148.46 o 
  -4   4   3    16506.64    20209.94    393.23 o 
  -2   4   3    72590.55    72617.38    721.88 o 
   0   4   3    83667.87    84525.91    755.52 o 
   2   4   3    19079.41    18591.86    192.17 o 
   4   4   3    26207.76    26933.16    358.52 o 
   6   4   3    57394.77    58277.13    613.78 o 
   8   4   3     1689.48     1492.02    107.73 o 
  10   4   3     7996.24     7330.65    132.66 o 
  12   4   3     3923.41     3497.36     73.36 o 
  14   4   3     4607.29     4957.55    100.15 o 
  16   4   3     1597.60     1533.43     63.76 o 
  18   4   3     1255.86     1173.40     60.07 o 
  20   4   3     5249.48     5224.43    134.02 o 
  22   4   3     1503.82     1616.31    102.41 o 
  24   4   3      550.53      336.17     64.95 o 
  26   4   3      410.14      427.18    123.76 o 
  28   4   3      191.86      309.99     96.53 o 
  30   4   3       80.92       -9.45     98.25 o 
 -31   5   3      104.76       96.16     98.44 o 
 -29   5   3       11.74      -32.91     73.45 o 
 -27   5   3        4.01      -54.00     62.95 o 
 -25   5   3      990.94      783.26    119.53 o 
 -23   5   3      173.70      239.03     78.08 o 
 -21   5   3      977.19     1106.08     85.98 o 
 -19   5   3     8032.62     8199.28    214.36 o 
 -17   5   3     2523.92     2545.47     88.43 o 
 -15   5   3      946.10      837.85     51.40 o 
 -13   5   3    11832.75    12110.19    280.48 o 
 -11   5   3     3787.81     3949.75     85.91 o 
  -9   5   3      388.46      537.60     51.26 o 
  -7   5   3     6719.62     7045.81    117.04 o 
  -5   5   3     1800.19     2213.26     71.45 o 
  -3   5   3     5347.30     6131.42     96.06 o 
  -1   5   3    39590.07    47083.54    447.28 o 
   1   5   3     4377.88     6398.52    261.00 o 
   3   5   3      180.10      260.38     31.06 o 
   5   5   3    20090.88    21148.61    307.62 o 
   7   5   3     1094.08     1198.32     53.60 o 
   9   5   3    16240.03    17663.86    322.63 o 
  11   5   3    17503.11    18740.19    263.31 o 
  13   5   3      546.96      579.82     48.66 o 
  15   5   3     3040.23     2881.59     93.84 o 
  17   5   3      417.19      575.56     53.84 o 
  19   5   3      584.51      487.06     53.48 o 
  21   5   3      939.53      931.62     84.58 o 
  23   5   3      171.93      147.57     57.68 o 
  25   5   3      195.29      123.34     56.45 o 
  27   5   3        9.55       10.68     71.47 o 
  29   5   3        1.77      144.72    166.28 o 
 -30   6   3      292.92      395.17    123.76 o 
 -28   6   3      333.70      362.14    109.46 o 
 -26   6   3        1.07       40.88     69.44 o 
 -24   6   3       23.10      -17.25     58.35 o 
 -22   6   3     4391.13     4959.49    229.70 o 
 -20   6   3       45.14      -11.21     42.46 o 
 -18   6   3       65.27       51.25     34.32 o 
 -16   6   3     4439.73     4066.90    109.72 o 
 -14   6   3     8566.55     8184.46    154.22 o 
 -12   6   3        5.43       16.41     17.45 o 
 -10   6   3     4198.28     4343.69    118.01 o 
  -8   6   3    33186.55    33017.50    382.52 o 
  -6   6   3    22907.60    24186.38    295.78 o 
  -4   6   3    21374.56    21673.04    257.49 o 
  -2   6   3    27472.61    26722.39    308.43 o 
   0   6   3    11112.48    10574.01    140.45 o 
   2   6   3     8524.05     9812.69    162.43 o 
   4   6   3     6306.76     6122.18    137.39 o 
   6   6   3    20330.37    20197.83    349.36 o 
   8   6   3      301.68      315.31     49.91 o 
  10   6   3     6814.04     7126.20    144.30 o 
  12   6   3     1040.46     1111.76     62.87 o 
  14   6   3     1724.05     1556.55     76.27 o 
  16   6   3      362.33      284.55     44.67 o 
  18   6   3     4293.94     4313.05    128.33 o 
  20   6   3      815.88      970.50     89.79 o 
  22   6   3      100.80      106.82     54.06 o 
  24   6   3      798.50      712.29     89.61 o 
  26   6   3      166.36      206.92     70.55 o 
  28   6   3       42.60      -18.04     72.58 o 
 -29   7   3       30.09       21.41     77.24 o 
 -27   7   3      416.50      171.65     88.84 o 
 -25   7   3     1561.50     1517.00    157.64 o 
 -23   7   3      543.47      612.57    155.88 o 
 -21   7   3      300.85      391.25     68.98 o 
 -19   7   3    10827.77    11342.57    317.53 o 
 -17   7   3     6057.24     6621.87    190.49 o 
 -15   7   3     2066.56     2010.01     78.12 o 
 -13   7   3    22372.77    23026.70    417.17 o 
 -11   7   3    24566.28    24616.17    313.99 o 
  -9   7   3     1127.06     1103.35     52.17 o 
  -7   7   3    39584.98    41985.22    475.96 o 
  -5   7   3    14297.03    13402.33    235.02 o 
  -3   7   3    34115.24    34938.16    394.79 o 
  -1   7   3     7280.28     8579.34    127.61 o 
   1   7   3    42119.46    44814.49    411.36 o 
   3   7   3    33363.96    33478.38    463.30 o 
   5   7   3       72.06      147.88     27.41 o 
   7   7   3    18267.37    18757.44    308.64 o 
   9   7   3    32656.02    32584.29    412.07 o 
  11   7   3    10656.34    10755.06    195.79 o 
  13   7   3      428.05      332.67     44.02 o 
  15   7   3    12605.69    13017.98    233.33 o 
  17   7   3     3707.80     4007.70    125.67 o 
  19   7   3      444.33      532.06     74.51 o 
  21   7   3     2008.50     1965.45    122.72 o 
  23   7   3     1465.31     1758.87    183.88 o 
  25   7   3      227.12      264.96    124.36 o 
  27   7   3      292.59      377.06     85.31 o 
 -28   8   3       85.36       34.65    111.48 o 
 -26   8   3      284.88      269.96    104.11 o 
 -24   8   3     1402.95      994.34    137.30 o 
 -22   8   3      634.45      521.36     82.45 o 
 -20   8   3     1217.41     1304.90    103.99 o 
 -18   8   3       20.07       21.10     41.34 o 
 -16   8   3      130.99       66.51     34.63 o 
 -14   8   3      517.72      527.20     54.00 o 
 -12   8   3     2514.88     2301.22     81.70 o 
 -10   8   3     1475.20     1304.83     97.91 o 
  -8   8   3     2646.39     3385.78    122.18 o 
  -6   8   3     8323.40     7512.34    181.19 o 
  -4   8   3     4852.82     5539.62    136.09 o 
  -2   8   3     2515.96     3640.28    125.40 o 
   0   8   3     1208.74     1583.29     54.99 o 
   2   8   3     1528.89     2322.01    110.45 o 
   4   8   3      869.05     1049.57     65.96 o 
   6   8   3     1078.27     1042.06     71.95 o 
   8   8   3        0.39       21.41     29.19 o 
  10   8   3     2148.61     2241.08     89.07 o 
  12   8   3      117.47      178.77     40.90 o 
  14   8   3       54.37       47.91     34.32 o 
  16   8   3     1175.92     1370.19     89.45 o 
  18   8   3      239.82      214.57     65.72 o 
  20   8   3      191.94      174.01     64.54 o 
  22   8   3        1.18       28.75     53.09 o 
  24   8   3      125.07      270.11     92.21 o 
  26   8   3       26.27      -44.79     57.50 o 
 -27   9   3     1165.69     1556.74    174.35 o 
 -25   9   3      606.57      771.72    132.63 o 
 -23   9   3        2.00       48.30     61.94 o 
 -21   9   3     1081.36      887.92     98.91 o 
 -19   9   3     1910.98     2182.38    129.96 o 
 -17   9   3      746.17      500.59     74.06 o 
 -15   9   3     1224.92     1231.16     91.63 o 
 -13   9   3     4980.15     4751.36    158.82 o 
 -11   9   3     2458.29     2597.58     89.39 o 
  -9   9   3      885.88      754.01     81.00 o 
  -7   9   3     4492.89     4971.35    117.09 o 
  -5   9   3    39519.89    37704.82    585.64 o 
  -3   9   3    24364.12    26544.26    406.66 o 
  -1   9   3     3564.44     3545.40     84.36 o 
   1   9   3    41134.61    41277.46    448.52 o 
   3   9   3    14687.81    12947.36    247.20 o 
   5   9   3      662.01      590.72     57.75 o 
   7   9   3    17305.16    17026.96    308.49 o 
   9   9   3    12919.61    13188.96    267.61 o 
  11   9   3       57.13       34.17     35.18 o 
  13   9   3     1635.97     1640.33     90.64 o 
  15   9   3     1131.06     1258.90     84.01 o 
  17   9   3     3585.09     3803.46    194.20 o 
  19   9   3      212.14      328.96     86.80 o 
  21   9   3        5.61       14.39     50.82 o 
  23   9   3      699.15      814.38    102.82 o 
  25   9   3      836.14      802.65    105.48 o 
 -26  10   3       20.58      -41.67     73.93 o 
 -24  10   3      341.52      290.29     77.74 o 
 -22  10   3     1424.71     1480.28    138.70 o 
 -20  10   3      983.68      925.14    100.43 o 
 -18  10   3     1859.76     1658.93    118.94 o 
 -16  10   3    12177.31    12018.00    285.60 o 
 -14  10   3     1918.83     2166.37    120.03 o 
 -12  10   3      891.80      876.53     79.53 o 
 -10  10   3     5777.47     5875.97    123.76 o 
  -8  10   3    19990.13    20193.29    292.89 o 
  -6  10   3       28.02      -30.23     23.86 o 
  -4  10   3    10464.93    11407.94    238.77 o 
  -2  10   3     9861.04    10456.75    222.45 o 
   0  10   3     9700.18    10202.46    169.00 o 
   2  10   3      103.79      119.14     28.54 o 
   4  10   3       11.52      134.40     39.77 o 
   6  10   3     2239.30     2288.35    122.18 o 
   8  10   3      951.59      932.94     78.83 o 
  10  10   3     1088.07     1013.22     84.23 o 
  12  10   3     7522.82     9023.95    271.16 o 
  14  10   3     8891.15     9626.20    215.05 o 
  16  10   3     2795.51     3294.31    130.95 o 
  18  10   3     2641.35     2671.01    145.50 o 
  20  10   3     1611.87     1543.99    122.60 o 
  22  10   3      174.06       84.51     72.92 o 
  24  10   3       93.78       74.13     67.82 o 
 -25  11   3       63.00      107.54    101.09 o 
 -23  11   3      247.42      402.45     88.80 o 
 -21  11   3       14.79      -25.69     54.27 o 
 -19  11   3       98.40      149.10     63.43 o 
 -17  11   3      677.22      764.51     75.69 o 
 -15  11   3      785.43      560.07     75.68 o 
 -13  11   3        8.64      117.90     41.79 o 
 -11  11   3     1372.26     1404.65    115.97 o 
  -9  11   3       49.59      126.49     36.58 o 
  -7  11   3      156.95      112.54     33.31 o 
  -5  11   3     2768.44     2466.33    168.47 o 
  -3  11   3      203.57      163.49     42.54 o 
  -1  11   3      268.83      136.23     39.99 o 
   1  11   3      112.10      354.47     48.78 o 
   3  11   3      611.25      951.23     68.34 o 
   5  11   3      236.31      152.43     46.07 o 
   7  11   3     1116.39     1252.52     79.50 o 
   9  11   3     1661.30     1686.04    106.43 o 
  11  11   3       67.83       82.87     50.83 o 
  13  11   3     1874.80     1854.57    148.07 o 
  15  11   3     1117.12     1146.23    102.53 o 
  17  11   3       93.16      107.71     58.21 o 
  19  11   3       25.24      -39.02     52.27 o 
  21  11   3        0.26       27.98     57.81 o 
  23  11   3      120.90       89.73    103.09 o 
 -24  12   3      788.42      887.78    121.13 o 
 -22  12   3     3110.53     3543.69    188.23 o 
 -20  12   3      626.79      640.70    174.62 o 
 -18  12   3       81.10       -3.22     53.18 o 
 -16  12   3     2589.17     2522.15    190.24 o 
 -14  12   3     2743.41     3276.38    268.55 o 
 -12  12   3      649.65      721.52     81.43 o 
 -10  12   3     1129.42     1109.71     94.68 o 
  -8  12   3    16008.76    14871.75    269.05 o 
  -6  12   3     6761.98     7145.26    218.45 o 
  -4  12   3      926.23     1019.50    112.61 o 
  -2  12   3     4516.86     4489.32    161.71 o 
   0  12   3    10953.78    11165.42    235.91 o 
   2  12   3     2068.97     1709.96    114.04 o 
   4  12   3     3247.04     3366.27    121.11 o 
   6  12   3     3575.00     3651.57    145.43 o 
   8  12   3      322.78      386.92     67.15 o 
  10  12   3     2734.91     2740.27    139.69 o 
  12  12   3     4314.76     4168.97    164.85 o 
  14  12   3     1206.93     1161.13    104.61 o 
  16  12   3      239.17      253.70    152.10 o 
  18  12   3     1336.72     1080.06    130.61 o 
  20  12   3      378.73      451.07    114.31 o 
  22  12   3       38.37      -15.18     89.75 o 
 -21  13   3      825.53      863.93    114.71 o 
 -19  13   3      428.06      368.65     81.71 o 
 -17  13   3        5.81       64.84     46.02 o 
 -15  13   3      969.38      826.80     93.30 o 
 -13  13   3     1912.44     1612.66    124.03 o 
 -11  13   3     2067.09     2040.58    125.05 o 
  -9  13   3      998.35     1112.82    118.44 o 
  -7  13   3     3919.73     3884.33    168.82 o 
  -5  13   3     8174.43     7733.38    218.84 o 
  -3  13   3     1078.04     1571.75    112.92 o 
  -1  13   3     6158.37     5436.81    187.84 o 
   1  13   3    17832.09    17999.72    320.85 o 
   3  13   3     5671.03     6150.62    207.13 o 
   5  13   3      285.95      174.03     69.08 o 
   7  13   3     1567.02     1630.37    118.56 o 
   9  13   3     4683.89     4374.61    169.63 o 
  11  13   3     1129.15     1105.84    102.18 o 
  13  13   3       14.93      -37.21     49.35 o 
  15  13   3     1355.02     1101.95    132.33 o 
  17  13   3      555.82      462.37    120.93 o 
  19  13   3      121.64      113.54     88.06 o 
  21  13   3      469.29      630.88    124.28 o 
 -20  14   3      132.84      264.62     82.12 o 
 -18  14   3        3.10      -34.19     59.14 o 
 -16  14   3       12.32       29.41     47.37 o 
 -14  14   3       10.78       43.26     48.88 o 
 -12  14   3        1.32       -1.65     41.94 o 
 -10  14   3      662.95      595.65     82.37 o 
  -8  14   3     2703.65     2511.28    169.75 o 
  -6  14   3     2763.08     2688.44    186.15 o 
  -4  14   3      177.37      344.69     73.98 o 
  -2  14   3     1866.79     1954.92    129.42 o 
   0  14   3     1979.75     1847.18    125.21 o 
   2  14   3     3003.64     2579.82    163.29 o 
   4  14   3     4000.22     4043.92    179.30 o 
   6  14   3     2608.37     2607.80    131.11 o 
   8  14   3       65.71      -25.99     81.25 o 
  10  14   3      895.72      919.35    100.38 o 
  12  14   3      595.02      572.94     88.68 o 
  14  14   3        1.73      148.79     77.13 o 
  16  14   3        2.45       26.75     83.14 o 
  18  14   3      116.06      114.69    170.05 o 
 -17  15   3     1761.32     1676.86    143.83 o 
 -15  15   3      213.48      164.35     63.53 o 
 -13  15   3     3299.99     3179.18    200.66 o 
 -11  15   3     2330.29     2348.49    144.18 o 
  -9  15   3       75.17       -1.89     69.91 o 
  -7  15   3     2501.58     2375.09    275.87 o 
  -5  15   3     2911.09     2928.29    196.50 o 
  -3  15   3      395.05      491.94     84.99 o 
  -1  15   3      981.62     1230.52    112.29 o 
   1  15   3     6294.91     6317.67    270.00 o 
   3  15   3     4515.04     4215.01    187.05 o 
   5  15   3       39.62      197.97     71.17 o 
   7  15   3      237.83      188.67     71.20 o 
   9  15   3     2831.31     3382.65    215.84 o 
  11  15   3      933.63     1109.30    141.60 o 
  13  15   3      198.97      137.69     82.32 o 
  15  15   3     1559.70     1570.64    178.56 o 
 -14  16   3       41.79      111.73     74.78 o 
 -12  16   3        3.85       41.57     85.03 o 
 -10  16   3       12.79      -99.20     66.13 o 
  -8  16   3      135.41      330.66    158.72 o 
  -6  16   3      203.69      247.26     84.13 o 
  -4  16   3      688.07      608.86     98.13 o 
  -2  16   3     1269.95     1456.86    128.13 o 
   0  16   3      741.30      765.65    127.09 o 
   2  16   3      114.10       87.79     68.04 o 
   4  16   3      808.44      853.36    113.40 o 
   6  16   3      221.65      224.30     66.93 o 
   8  16   3       27.22       66.41     70.18 o 
  10  16   3       31.93      -15.03     66.73 o 
  12  16   3        3.39     -120.93    100.14 o 
  -9  17   3       31.91       62.35    126.60 o 
  -7  17   3      176.02      177.43    103.38 o 
  -5  17   3     1551.94     1659.14    145.22 o 
  -3  17   3     1751.75     1761.77    328.77 o 
  -1  17   3        2.76       12.56     83.43 o 
   1  17   3     1884.18     2051.36    193.41 o 
   3  17   3     1950.85     2129.43    159.23 o 
   5  17   3        8.90       31.24     63.32 o 
   7  17   3      263.90      311.44     90.99 o 
   9  17   3      235.39      224.97     82.27 o 
 -30   0   4      904.09      646.21    164.39 o 
 -28   0   4     1435.58     1679.76    215.40 o 
 -26   0   4     1344.77     1628.74    196.51 o 
 -24   0   4      572.46      511.95     88.06 o 
 -22   0   4     7564.00     7484.81    239.80 o 
 -20   0   4      641.74      696.81    118.09 o 
 -18   0   4     4156.08     3941.74    152.87 o 
 -16   0   4     6535.43     5773.84    176.12 o 
 -14   0   4    23588.12    22024.39    442.79 o 
 -12   0   4    54917.27    60004.95    857.23 o 
 -10   0   4   113863.26   116483.21   1594.59 o 
  -8   0   4    53690.20    50413.60   1016.55 o 
  -6   0   4     5883.46     7950.99    215.40 o 
  -4   0   4   115355.33   119634.53   1616.75 o 
  -2   0   4   102012.27    99921.02   1350.38 o 
   0   0   4     6812.03     5567.97    102.05 o 
   2   0   4     5768.86     5893.33    156.83 o 
   4   0   4  1925738.25  1845503.25  47684.27 o 
   6   0   4    43195.85    42729.32    629.22 o 
   8   0   4     5741.72     5878.89    150.69 o 
  10   0   4      242.29      239.06     37.62 o 
  12   0   4    22647.68    22744.11    323.59 o 
  14   0   4     5656.10     5170.80    124.10 o 
  16   0   4     1549.68     1407.36     72.13 o 
  18   0   4     5955.23     6233.04    323.24 o 
  20   0   4    15330.07    16554.07    292.98 o 
  22   0   4       35.10       58.80     70.86 o 
  24   0   4     1435.75     1426.05    110.31 o 
  26   0   4     1058.92     1173.38    173.83 o 
  28   0   4      542.87      355.22    124.71 o 
 -31   1   4       55.34      145.49    136.04 o 
 -29   1   4       19.37       64.09     75.05 o 
 -27   1   4      120.15      136.59     59.75 o 
 -25   1   4      497.39      605.79     85.34 o 
 -23   1   4      733.85      800.73     68.85 o 
 -21   1   4     1276.56     1392.05     77.72 o 
 -19   1   4     2484.10     2488.21     89.39 o 
 -17   1   4     2414.76     2431.50     81.89 o 
 -15   1   4     1993.80     1897.95     55.10 o 
 -13   1   4     4184.56     4743.87     89.50 o 
 -11   1   4      159.03      134.67     21.40 o 
  -9   1   4      577.86      701.54     35.71 o 
  -7   1   4    16003.86    17486.31    231.93 o 
  -5   1   4     6957.09     7071.81    111.24 o 
  -3   1   4   168697.02   174659.80   2118.53 o 
  -1   1   4     3074.18     2571.04     43.28 o 
   1   1   4    64598.29    69733.27    687.86 o 
   3   1   4   208781.89   210493.83   5155.11 o 
   5   1   4    29421.06    25768.27    389.40 o 
   7   1   4    25263.34    24407.53    339.00 o 
   9   1   4    12986.45    12310.22    135.37 o 
  11   1   4    14603.98    14509.34    187.18 o 
  13   1   4     7795.22     7781.09    109.79 o 
  15   1   4     2524.25     2726.59     73.94 o 
  17   1   4       47.16       32.90     20.62 o 
  19   1   4        8.95        7.23     22.98 o 
  21   1   4       59.62       87.88     31.24 o 
  23   1   4       72.37       30.00     31.11 o 
  25   1   4        0.14        4.90     49.38 o 
  27   1   4        9.27       58.57     90.70 o 
  29   1   4      159.12       71.80    103.92 o 
 -32   2   4       39.52       28.34    128.49 o 
 -30   2   4      563.32      800.21    126.25 o 
 -28   2   4     1126.36     1447.16    142.25 o 
 -26   2   4      235.89      152.56     61.42 o 
 -24   2   4     8314.09     8500.98    225.23 o 
 -22   2   4     9079.54     9011.70    222.32 o 
 -20   2   4      887.66      930.06     63.66 o 
 -18   2   4     6231.23     6273.54    137.61 o 
 -16   2   4    14760.62    14463.29    188.16 o 
 -14   2   4    32963.29    33519.86    381.41 o 
 -12   2   4      599.28      536.88     44.60 o 
 -10   2   4     3335.78     2572.34    109.83 o 
  -8   2   4     5434.16     4410.83    122.20 o 
  -6   2   4     2331.14     2061.32     73.46 o 
  -4   2   4    10380.72    10436.19    127.34 o 
  -2   2   4     7162.80     5891.23    109.34 o 
   0   2   4     4894.55     4510.77    102.12 o 
   2   2   4    11349.07    11373.59    163.61 o 
   4   2   4   222829.19   227958.39   2525.84 o 
   6   2   4    50269.84    44435.21    540.97 o 
   8   2   4        8.21       48.43     15.25 o 
  10   2   4     7199.43     6406.60    114.54 o 
  12   2   4     9119.63     8883.53    117.60 o 
  14   2   4     1011.75     1175.47     53.80 o 
  16   2   4     1273.08     1200.70     49.08 o 
  18   2   4      444.80      391.49     39.29 o 
  20   2   4     2194.28     2421.73     80.15 o 
  22   2   4        4.50       20.58     30.92 o 
  24   2   4       94.11       54.58     39.83 o 
  26   2   4        2.83       -5.67     79.36 o 
  28   2   4      471.80      553.62    147.38 o 
  30   2   4        9.03      -83.14     88.81 o 
 -31   3   4      260.41      495.23    171.00 o 
 -29   3   4      141.22      138.90     86.11 o 
 -27   3   4     1166.62     1329.46    139.58 o 
 -25   3   4      612.82      832.54     89.08 o 
 -23   3   4      276.16      166.53     56.96 o 
 -21   3   4    11986.60    11389.33    248.40 o 
 -19   3   4    10620.09    10963.58    231.84 o 
 -17   3   4     7266.22     7154.50    123.57 o 
 -15   3   4     5851.64     5652.31    102.99 o 
 -13   3   4    23675.44    21917.75    268.17 o 
 -11   3   4     6869.60     5797.87    121.99 o 
  -9   3   4     5475.37     5059.40    108.74 o 
  -7   3   4     5511.27     6154.20    134.53 o 
  -5   3   4    54955.28    55704.44    563.83 o 
  -3   3   4    32629.28    31751.69    390.41 o 
  -1   3   4      745.23     1160.80     74.73 o 
   1   3   4    39812.25    38769.95    363.63 o 
   3   3   4    42596.30    42964.48    522.50 o 
   5   3   4     5844.20     7139.54    130.36 o 
   7   3   4    29163.42    28952.14    383.62 o 
   9   3   4    33874.13    33204.41    382.57 o 
  11   3   4     4998.53     5165.74     88.94 o 
  13   3   4     3775.87     3605.72     71.44 o 
  15   3   4     7954.74     7314.04    167.81 o 
  17   3   4     1851.89     1896.79     86.38 o 
  19   3   4        4.27        3.01     26.99 o 
  21   3   4     1934.60     1942.55    107.12 o 
  23   3   4      746.31      761.80     77.55 o 
  25   3   4       16.61       31.08     49.80 o 
  27   3   4       41.78      120.93     94.47 o 
  29   3   4      512.44      336.33    130.38 o 
 -30   4   4       34.53       40.90     85.03 o 
 -28   4   4       47.21        0.17     66.44 o 
 -26   4   4     1587.32     1899.99    238.08 o 
 -24   4   4      186.28      131.79     73.71 o 
 -22   4   4       66.95       13.00     42.57 o 
 -20   4   4     3108.96     3116.91    123.18 o 
 -18   4   4     5737.05     5760.09    146.73 o 
 -16   4   4      143.36      156.10     31.65 o 
 -14   4   4      221.84      243.12     38.15 o 
 -12   4   4      432.93      380.37     30.53 o 
 -10   4   4    23967.37    25670.89    259.35 o 
  -8   4   4    20071.84    20932.04    288.21 o 
  -6   4   4     2070.41     2777.38     63.33 o 
  -4   4   4     4385.98     4189.34     90.33 o 
  -2   4   4    17953.35    21746.94    265.91 o 
   0   4   4      804.14      771.33     36.80 o 
   2   4   4      314.79      330.46     18.01 o 
   4   4   4     2486.42     3203.72     83.63 o 
   6   4   4      170.29      137.00     26.35 o 
   8   4   4     3445.51     3595.11     85.78 o 
  10   4   4     1474.17     1545.98     60.58 o 
  12   4   4     2740.89     2491.41     78.43 o 
  14   4   4     1646.19     1573.01     69.45 o 
  16   4   4      303.83      318.39     41.43 o 
  18   4   4      785.99      692.28     50.55 o 
  20   4   4      272.01      314.34     51.82 o 
  22   4   4       50.67       71.08     47.49 o 
  24   4   4      104.64       70.40     50.82 o 
  26   4   4      559.24      518.78     77.83 o 
  28   4   4       54.89       44.25    176.67 o 
 -31   5   4       59.11       91.45     89.29 o 
 -29   5   4       75.60       -9.18     77.09 o 
 -27   5   4      137.97      119.40     80.16 o 
 -25   5   4      151.41      287.69     88.66 o 
 -23   5   4      207.51       95.93     66.13 o 
 -21   5   4     2672.90     2615.98    129.82 o 
 -19   5   4     8179.86     8721.82    208.66 o 
 -17   5   4    19066.12    19370.42    282.27 o 
 -15   5   4      664.40      501.88     38.31 o 
 -13   5   4    22479.18    21704.00    387.61 o 
 -11   5   4    47150.25    45671.58    660.54 o 
  -9   5   4      948.19     1103.22     54.27 o 
  -7   5   4    60707.71    58603.26    613.55 o 
  -5   5   4   143015.48   150380.67   1467.91 o 
  -3   5   4    43717.92    47496.02    496.61 o 
  -1   5   4      931.34     1302.90     42.11 o 
   1   5   4    70899.98    70896.55    651.58 o 
   3   5   4     4615.72     4323.98    103.81 o 
   5   5   4      901.84      825.18     51.20 o 
   7   5   4    14705.38    14400.38    238.13 o 
   9   5   4     3872.85     3392.99     90.62 o 
  11   5   4     1345.72     1341.86     63.72 o 
  13   5   4     5099.31     5190.69    122.77 o 
  15   5   4    12415.38    11648.55    205.32 o 
  17   5   4     2398.90     2621.36    148.18 o 
  19   5   4     1129.73      888.27     68.25 o 
  21   5   4     4433.29     4671.57    160.60 o 
  23   5   4     2806.34     3215.01    151.19 o 
  25   5   4      118.05      113.37     57.84 o 
  27   5   4      385.34      477.52     81.99 o 
  29   5   4      166.14      223.30     94.35 o 
 -30   6   4      945.16     1127.81    156.03 o 
 -28   6   4     1200.68     1190.66    148.61 o 
 -26   6   4      527.15      644.98    183.28 o 
 -24   6   4      547.09      396.34     96.85 o 
 -22   6   4     1175.02     1131.13    127.55 o 
 -20   6   4      940.30     1023.10     69.96 o 
 -18   6   4    20043.68    19777.82    343.91 o 
 -16   6   4     2142.39     2389.64     76.51 o 
 -14   6   4      762.04      582.78     45.96 o 
 -12   6   4    15057.17    16105.88    306.45 o 
 -10   6   4    19078.71    18832.33    247.74 o 
  -8   6   4     7500.54     8337.19    201.00 o 
  -6   6   4    14069.06    12804.04    184.78 o 
  -4   6   4     1972.62     3174.18    261.39 o 
  -2   6   4    28428.20    31847.88    357.72 o 
   0   6   4     9920.83    10207.79    146.89 o 
   2   6   4     4371.51     5693.50     90.43 o 
   4   6   4    67747.04    72458.70    912.18 o 
   6   6   4    39620.75    41148.36    547.34 o 
   8   6   4      615.92      643.17     62.97 o 
  10   6   4    26537.85    28175.15    435.54 o 
  12   6   4    15872.99    16306.91    262.91 o 
  14   6   4       83.02       35.03     30.14 o 
  16   6   4      137.71      203.01     41.68 o 
  18   6   4     1054.32      961.25     71.84 o 
  20   6   4     1861.92     1838.43    113.01 o 
  22   6   4       24.73      -31.23     45.70 o 
  24   6   4      105.30      187.71     63.64 o 
  26   6   4     1161.79      957.94    102.44 o 
  28   6   4      246.34      200.89     88.91 o 
 -29   7   4        3.40      -13.33     73.35 o 
 -27   7   4      578.55      680.49    188.00 o 
 -25   7   4      592.95      806.84    130.26 o 
 -23   7   4       69.61      101.58     69.91 o 
 -21   7   4      147.57      264.47     64.70 o 
 -19   7   4     2547.85     2400.78    126.48 o 
 -17   7   4       10.74       14.88     29.34 o 
 -15   7   4      118.48       80.71     28.97 o 
 -13   7   4     1159.37     1317.98     70.33 o 
 -11   7   4     1263.04     1122.93     64.49 o 
  -9   7   4     1367.53     1702.02     90.00 o 
  -7   7   4      456.75      616.14     40.58 o 
  -5   7   4     1908.72     2942.97    161.02 o 
  -3   7   4     3989.38     5169.07     98.11 o 
  -1   7   4      683.06     1776.03    179.73 o 
   1   7   4      477.11      630.46     41.55 o 
   3   7   4      514.73      988.16     60.46 o 
   5   7   4       58.99        9.66     33.01 o 
   7   7   4      485.29      424.05     50.07 o 
   9   7   4      588.45      668.42     60.24 o 
  11   7   4      192.41      185.07     41.45 o 
  13   7   4      265.98      176.56     48.27 o 
  15   7   4      168.33      221.10     46.03 o 
  17   7   4      223.19      250.72     49.61 o 
  19   7   4      389.83      544.48     64.96 o 
  21   7   4       85.34       63.83     58.44 o 
  23   7   4        2.24       67.23     55.93 o 
  25   7   4      214.30       74.40     72.87 o 
  27   7   4        3.90        5.23     74.27 o 
 -28   8   4      539.17      563.75    125.40 o 
 -26   8   4       67.91      119.81     81.21 o 
 -24   8   4     2475.50     2424.20    190.39 o 
 -22   8   4     2221.70     2454.65    140.58 o 
 -20   8   4     3603.06     3896.41    217.72 o 
 -18   8   4     2262.71     2279.38    127.13 o 
 -16   8   4     7710.28     7434.48    180.47 o 
 -14   8   4    16272.08    16037.91    252.69 o 
 -12   8   4       17.41       28.22     26.00 o 
 -10   8   4    13968.84    13381.51    209.11 o 
  -8   8   4    31513.29    30245.70    401.45 o 
  -6   8   4     4575.38     4396.32    125.85 o 
  -4   8   4    24016.84    24279.76    375.00 o 
  -2   8   4    50227.80    47896.50    673.55 o 
   0   8   4      109.90       56.35     19.68 o 
   2   8   4    20176.65    18831.67    239.53 o 
   4   8   4    11379.16    11197.51    218.61 o 
   6   8   4    17965.90    17866.58    366.20 o 
   8   8   4     2342.03     2166.12     97.01 o 
  10   8   4     2958.13     3007.36    115.63 o 
  12   8   4     5431.37     5482.36    161.07 o 
  14   8   4     2492.84     2422.27    103.08 o 
  16   8   4      225.71      202.87     47.14 o 
  18   8   4     6703.28     6746.87    176.78 o 
  20   8   4     1893.11     2173.07    131.41 o 
  22   8   4      221.59      232.83     67.11 o 
  24   8   4      670.17      679.33     94.55 o 
  26   8   4      664.42      705.44    102.71 o 
 -27   9   4      221.12      142.57     92.27 o 
 -25   9   4      473.94      470.78    114.32 o 
 -23   9   4       28.35      -37.41     57.58 o 
 -21   9   4     2125.83     1731.64    123.00 o 
 -19   9   4     3930.89     3796.86    323.53 o 
 -17   9   4      430.81      491.71     67.88 o 
 -15   9   4       55.71       15.22     34.76 o 
 -13   9   4     1251.42     1516.97     72.47 o 
 -11   9   4      125.85      115.78     31.81 o 
  -9   9   4      650.65      490.50     46.64 o 
  -7   9   4      837.55      979.72     57.17 o 
  -5   9   4     7015.54     7528.13    178.39 o 
  -3   9   4       30.80       64.09     30.72 o 
  -1   9   4     4479.66     5336.65    149.91 o 
   1   9   4    18915.17    20943.67    272.14 o 
   3   9   4     5152.10     5206.90    113.34 o 
   5   9   4      525.56      638.46     97.04 o 
   7   9   4     5269.25     5883.89    253.85 o 
   9   9   4     7887.73     8386.24    203.92 o 
  11   9   4     2173.61     2419.87    113.38 o 
  13   9   4     2526.66     2585.50    175.63 o 
  15   9   4      696.65      720.11     70.27 o 
  17   9   4       55.29       23.71     42.07 o 
  19   9   4        9.61       99.55     54.95 o 
  21   9   4        6.37       24.49     55.79 o 
  23   9   4       28.26       30.32     60.45 o 
  25   9   4       49.69       91.71     71.95 o 
 -26  10   4        0.27       54.17     82.03 o 
 -24  10   4        0.78       57.61     73.45 o 
 -22  10   4       60.16       41.62     53.02 o 
 -20  10   4      301.23      253.45     68.05 o 
 -18  10   4        0.56      -30.41     31.13 o 
 -16  10   4     3768.22     3693.21    153.98 o 
 -14  10   4     4111.92     4374.69    160.81 o 
 -12  10   4      174.36       87.38     31.44 o 
 -10  10   4     7195.61     6686.86    287.72 o 
  -8  10   4     3825.13     3507.65    104.14 o 
  -6  10   4     1416.46     1189.78     79.86 o 
  -4  10   4     6851.36     6267.91    166.78 o 
  -2  10   4     1598.68     1592.55    105.48 o 
   0  10   4      249.27      204.44     32.42 o 
   2  10   4     2030.40     1982.45     73.54 o 
   4  10   4     1560.11     1648.98     84.00 o 
   6  10   4     2526.10     2653.59    112.78 o 
   8  10   4      264.14      249.32     85.08 o 
  10  10   4       67.79       94.70     43.60 o 
  12  10   4      274.26      397.71     62.57 o 
  14  10   4      340.67      428.86     71.01 o 
  16  10   4        9.82      -20.97     45.93 o 
  18  10   4     1081.40     1016.81    120.29 o 
  20  10   4      472.74      558.24    134.75 o 
  22  10   4        0.95       65.59     64.17 o 
  24  10   4      623.35      792.19    111.55 o 
 -25  11   4      675.59      597.07    131.60 o 
 -23  11   4      173.37      170.22     73.75 o 
 -21  11   4     2538.75     2352.90    151.34 o 
 -19  11   4     5281.73     5232.81    214.47 o 
 -17  11   4     2329.89     2482.89    134.16 o 
 -15  11   4     1224.05     1224.69    100.47 o 
 -13  11   4     2890.50     3082.78    141.95 o 
 -11  11   4     1442.16     1632.93    106.43 o 
  -9  11   4      749.64      727.21     95.25 o 
  -7  11   4       42.97       49.05     36.32 o 
  -5  11   4    10651.16    10602.02    281.45 o 
  -3  11   4    12934.17    12654.08    260.83 o 
  -1  11   4      127.90      170.15     47.03 o 
   1  11   4    27665.56    28867.12    414.61 o 
   3  11   4     9111.02     9175.61    192.08 o 
   5  11   4     3636.06     4073.28    142.39 o 
   7  11   4     2961.27     3237.58    132.86 o 
   9  11   4     1405.60     1674.15    105.39 o 
  11  11   4      753.89      585.55     75.93 o 
  13  11   4     3912.03     3731.59    155.71 o 
  15  11   4      595.73      572.26     83.03 o 
  17  11   4       45.82       24.69     60.08 o 
  19  11   4      184.30      165.33     80.16 o 
  21  11   4      201.52      175.09     88.06 o 
  23  11   4      271.43      285.00    107.50 o 
 -24  12   4       42.84       27.21     68.38 o 
 -22  12   4       85.26      123.14     72.13 o 
 -20  12   4       29.31       60.15     65.10 o 
 -18  12   4       88.65       98.43     45.25 o 
 -16  12   4        1.45       66.50     43.60 o 
 -14  12   4        0.38       42.42     40.63 o 
 -12  12   4     4639.29     4438.71    168.50 o 
 -10  12   4     3969.38     3925.26    155.88 o 
  -8  12   4     5519.14     5349.40    142.07 o 
  -6  12   4      113.27      123.22     45.63 o 
  -4  12   4      845.30      881.08    110.76 o 
  -2  12   4      147.39      359.89     60.62 o 
   0  12   4     1507.63     1585.17     91.52 o 
   2  12   4      386.56      599.14     87.78 o 
   4  12   4     1269.13     1335.13    106.69 o 
   6  12   4       40.11       28.89     58.03 o 
   8  12   4       25.34       36.65     45.76 o 
  10  12   4        4.25       33.00     47.96 o 
  12  12   4        1.45       24.21     51.26 o 
  14  12   4       65.64       74.92     54.35 o 
  16  12   4        6.94       -6.96     59.44 o 
  18  12   4      196.46      203.78    111.48 o 
  20  12   4      563.13      528.78    106.06 o 
  22  12   4       10.68       84.97    100.14 o 
 -21  13   4      179.78      112.75    127.23 o 
 -19  13   4      435.36      445.72     92.24 o 
 -17  13   4     1304.18     1415.57    149.72 o 
 -15  13   4      205.95      151.20     52.83 o 
 -13  13   4     2416.93     2281.83    135.62 o 
 -11  13   4     5846.13     5316.06    188.96 o 
  -9  13   4      495.95      550.62     92.82 o 
  -7  13   4     2380.63     2420.51    110.89 o 
  -5  13   4     3733.01     3483.64    191.27 o 
  -3  13   4      554.05      512.96     77.42 o 
  -1  13   4     3991.21     3756.10    156.02 o 
   1  13   4     7406.66     6781.80    183.09 o 
   3  13   4       23.59      127.06     64.69 o 
   5  13   4      138.44      107.34     59.20 o 
   7  13   4     4574.37     3960.93    158.17 o 
   9  13   4     4189.28     4067.77    163.64 o 
  11  13   4     2516.56     2394.03    138.36 o 
  13  13   4        2.85       27.33     55.42 o 
  15  13   4      911.18      889.06    124.66 o 
  17  13   4      331.95      271.18     91.46 o 
  19  13   4       68.41       62.26     78.15 o 
 -20  14   4       12.20        9.15     67.66 o 
 -18  14   4      827.66      637.28     81.28 o 
 -16  14   4     2122.50     1922.61    213.12 o 
 -14  14   4     1112.37     1188.26    109.80 o 
 -12  14   4      195.93       76.11     52.87 o 
 -10  14   4     4061.05     4287.80    172.93 o 
  -8  14   4     5094.36     5283.08    186.95 o 
  -6  14   4      587.62      682.78     87.03 o 
  -4  14   4     1661.61     1517.73    118.45 o 
  -2  14   4     5179.77     5034.39    188.52 o 
   0  14   4     2658.55     2559.50    143.37 o 
   2  14   4      723.93      548.70     87.63 o 
   4  14   4     7248.87     7655.21    206.23 o 
   6  14   4     2170.86     1959.47    137.26 o 
   8  14   4      195.30      200.50     82.80 o 
  10  14   4     4767.88     4643.56    183.75 o 
  12  14   4     3333.88     3376.12    169.20 o 
  14  14   4      735.73      661.41    130.38 o 
  16  14   4      107.63      -31.98     71.56 o 
  18  14   4      733.61      694.39    122.14 o 
 -17  15   4       48.25       71.58     59.23 o 
 -15  15   4      124.62       84.01     53.30 o 
 -13  15   4       60.14      106.10     56.44 o 
 -11  15   4       56.50      105.56     55.55 o 
  -9  15   4       29.17      -20.55     54.00 o 
  -7  15   4       41.68      154.94    117.15 o 
  -5  15   4       20.65      133.89     63.93 o 
  -3  15   4        4.12       25.89     60.60 o 
  -1  15   4       78.72      114.92     79.84 o 
   1  15   4      120.37      233.29     87.44 o 
   3  15   4      142.33      148.82     59.85 o 
   5  15   4      189.58      174.16    104.29 o 
   7  15   4        0.59       80.62     63.02 o 
   9  15   4        0.10        1.29     60.68 o 
  11  15   4        0.53       88.59     76.40 o 
  13  15   4        1.91       48.97     86.59 o 
  15  15   4        0.01        9.04     77.46 o 
 -14  16   4      137.92      152.78     86.91 o 
 -12  16   4       78.78      -34.01     79.36 o 
 -10  16   4     2352.12     2503.58    272.09 o 
  -8  16   4     1968.35     1375.55    221.07 o 
  -6  16   4      101.36      205.70    103.45 o 
  -4  16   4      972.63     1068.30    173.83 o 
  -2  16   4     2697.06     2534.89    261.69 o 
   0  16   4     1387.63     1294.47    171.94 o 
   2  16   4       39.24       74.93     71.86 o 
   4  16   4     1688.96     1693.98    223.80 o 
   6  16   4      606.51      670.88    104.01 o 
   8  16   4       27.12       49.69     67.26 o 
  10  16   4      791.35      648.51    101.78 o 
  12  16   4     1162.69      905.31    142.66 o 
  -9  17   4      147.10      177.61    117.15 o 
  -7  17   4     2042.76     1914.06    279.65 o 
  -5  17   4     2710.73     2720.87    323.10 o 
  -3  17   4      122.21      199.47     98.93 o 
  -1  17   4        7.37       53.75     87.62 o 
   1  17   4      507.52      456.67     95.70 o 
   3  17   4       90.19      121.57    167.22 o 
   5  17   4       30.13       74.03     72.46 o 
   7  17   4        1.61      -55.31     65.97 o 
 -31   1   5       21.54       35.90    111.48 o 
 -29   1   5      342.06      315.39     97.51 o 
 -27   1   5     3901.18     4320.81    296.72 o 
 -25   1   5     4378.70     4932.28    174.06 o 
 -23   1   5     1258.52     1675.87    106.86 o 
 -21   1   5     4854.33     4800.30    169.62 o 
 -19   1   5    14935.20    14902.75    238.58 o 
 -17   1   5      112.61      169.99     31.85 o 
 -15   1   5     6046.51     5415.67    103.46 o 
 -13   1   5    36137.16    35635.29    452.27 o 
 -11   1   5     1983.55     3223.02     78.28 o 
  -9   1   5     3975.54     5152.72    100.67 o 
  -7   1   5    73840.81    74385.32    847.08 o 
  -5   1   5    48126.57    45141.95    453.64 o 
  -3   1   5     3714.11     2973.19     50.09 o 
  -1   1   5    13355.28    13471.87    238.63 o 
   1   1   5     5299.21     4120.17     64.11 o 
   3   1   5    59931.62    55269.09    891.49 o 
   5   1   5     2224.65     2713.27    108.66 o 
   7   1   5    33810.72    32903.49    361.95 o 
   9   1   5    50276.39    48927.99    522.05 o 
  11   1   5      257.50      233.82     25.99 o 
  13   1   5     7940.57     7247.80    106.29 o 
  15   1   5    13882.85    13439.64    170.60 o 
  17   1   5     1931.52     2136.68     63.10 o 
  19   1   5      884.71      853.17     53.06 o 
  21   1   5      874.02      883.89     57.46 o 
  23   1   5      142.09      155.17     43.17 o 
  25   1   5      165.47      150.61     54.69 o 
  27   1   5      106.85       53.00     64.09 o 
  29   1   5      467.27      177.61    120.93 o 
 -32   2   5      130.24      143.60    143.60 o 
 -30   2   5      313.61      479.93    156.83 o 
 -28   2   5       62.24       95.91     62.01 o 
 -26   2   5     2974.38     2873.05    188.18 o 
 -24   2   5     6236.09     6361.38    195.56 o 
 -22   2   5     1387.08     1383.94     94.98 o 
 -20   2   5      307.32      384.00     55.06 o 
 -18   2   5     8431.58     7967.01    236.17 o 
 -16   2   5    11390.50    11117.37    171.28 o 
 -14   2   5    10236.22     9262.86    205.44 o 
 -12   2   5        7.33       39.45     19.12 o 
 -10   2   5    41256.56    41618.33    513.43 o 
  -8   2   5    21046.91    19022.97    371.32 o 
  -6   2   5      736.78      568.17     58.03 o 
  -4   2   5    52912.43    53972.30    539.71 o 
  -2   2   5    71518.66    69482.31    684.34 o 
   0   2   5       63.02      294.79     24.97 o 
   2   2   5    11213.33    12110.39    133.79 o 
   4   2   5    89315.80    85573.16    840.96 o 
   6   2   5     2389.39     3134.02     78.28 o 
   8   2   5    19890.13    19845.83    403.83 o 
  10   2   5       42.17       75.02     32.25 o 
  12   2   5     1426.24     1446.60     45.94 o 
  14   2   5       40.06       31.68     23.24 o 
  16   2   5     1965.54     1699.47     72.47 o 
  18   2   5     1304.04     1128.54     58.43 o 
  20   2   5      624.30      564.78     75.75 o 
  22   2   5      171.61       85.40     35.45 o 
  24   2   5      453.49      447.49     66.25 o 
  26   2   5      545.93      588.33     92.81 o 
  28   2   5       22.58       58.57     92.59 o 
  30   2   5      563.73      746.35    173.83 o 
 -31   3   5       22.29       11.56    124.71 o 
 -29   3   5       34.90       10.21    104.87 o 
 -27   3   5      141.51      151.76     81.37 o 
 -25   3   5       27.03        5.48     52.61 o 
 -23   3   5      597.71      622.48     76.71 o 
 -21   3   5      919.38     1001.95    113.24 o 
 -19   3   5     1233.32     1250.32     82.00 o 
 -17   3   5      707.10      760.19     50.44 o 
 -15   3   5      157.79      131.29     26.18 o 
 -13   3   5     3835.78     3674.69     98.48 o 
 -11   3   5     1121.87      896.54     49.70 o 
  -9   3   5    12191.14    14964.06    226.96 o 
  -7   3   5    27243.84    25586.33    339.07 o 
  -5   3   5      775.67      380.80     22.75 o 
  -3   3   5     5573.83     5512.17     87.60 o 
  -1   3   5        7.62       33.88     12.92 o 
   1   3   5     4350.43     3722.49     69.51 o 
   3   3   5    15517.95    16914.21    196.56 o 
   5   3   5     9704.97    10150.98    169.60 o 
   7   3   5        7.02       67.45     40.39 o 
   9   3   5     2941.88     2920.87     86.39 o 
  11   3   5      723.19      950.80     50.00 o 
  13   3   5       42.62       -2.43     20.62 o 
  15   3   5     1349.04     1141.54     54.67 o 
  17   3   5     2354.85     2131.16     87.28 o 
  19   3   5      489.21      572.23     50.35 o 
  21   3   5       12.67       11.38     30.94 o 
  23   3   5      386.91      339.42     62.00 o 
  25   3   5       68.22       60.68     52.80 o 
  27   3   5        0.75      -45.35     81.25 o 
  29   3   5       65.36      -11.34     94.47 o 
 -30   4   5      455.46      691.52    145.49 o 
 -28   4   5      613.16     1061.92    140.95 o 
 -26   4   5      772.88      763.81    121.58 o 
 -24   4   5     5941.96     6102.61    221.45 o 
 -22   4   5     4527.56     4968.02    165.67 o 
 -20   4   5      259.26      191.61     63.42 o 
 -18   4   5    21307.58    21113.94    384.82 o 
 -16   4   5    38219.68    37303.16    789.80 o 
 -14   4   5     5083.88     5175.30    125.84 o 
 -12   4   5    28788.92    29616.06    405.01 o 
 -10   4   5    64524.10    62992.81    761.39 o 
  -8   4   5    10281.07     9050.83    131.10 o 
  -6   4   5    22373.98    24925.74    342.82 o 
  -4   4   5    33184.33    36031.23    390.39 o 
  -2   4   5    80364.45    77789.59   1497.53 o 
   0   4   5     6651.49     5952.28     87.21 o 
   2   4   5     2762.21     2942.21     59.70 o 
   4   4   5    41754.77    41113.46    519.96 o 
   6   4   5    13689.50    12740.73    209.68 o 
   8   4   5     5860.40     6351.59    254.98 o 
  10   4   5    16003.60    15541.21    487.19 o 
  12   4   5    20061.72    18918.80    266.23 o 
  14   4   5      106.45       32.96     26.94 o 
  16   4   5     8722.31     8079.29    278.40 o 
  18   4   5     4597.90     4665.01    236.22 o 
  20   4   5     1752.34     1993.35    112.09 o 
  22   4   5      129.05       69.77     42.53 o 
  24   4   5      639.42      701.57     83.02 o 
  26   4   5      290.77      311.79     71.71 o 
  28   4   5      172.94      141.71    111.48 o 
 -31   5   5      149.49      119.63     97.29 o 
 -29   5   5      665.22      441.75    250.36 o 
 -27   5   5     1864.39     1780.88    166.61 o 
 -25   5   5      162.00      219.06     82.80 o 
 -23   5   5      243.11      123.87     51.87 o 
 -21   5   5       18.63       16.43     40.44 o 
 -19   5   5     1847.45     1976.87     85.77 o 
 -17   5   5     4281.90     4649.17    119.06 o 
 -15   5   5     2697.96     2857.39     97.71 o 
 -13   5   5    13050.26    11331.35    207.55 o 
 -11   5   5       46.75       60.38     24.65 o 
  -9   5   5     2416.65     2162.30     59.98 o 
  -7   5   5      118.32      235.54     36.82 o 
  -5   5   5     3093.41     2996.46     79.35 o 
  -3   5   5      127.82      138.73     27.35 o 
  -1   5   5    24565.24    28233.73    317.18 o 
   1   5   5     8116.18     8862.64    153.52 o 
   3   5   5      244.52      160.21     29.75 o 
   5   5   5     2166.28     2100.98     94.45 o 
   7   5   5     2954.28     2896.54     92.88 o 
   9   5   5     1590.60     1482.51     72.14 o 
  11   5   5     4814.02     4948.55    132.26 o 
  13   5   5      598.39      560.19     58.91 o 
  15   5   5      402.40      391.66     48.41 o 
  17   5   5     2730.57     2651.82    130.64 o 
  19   5   5      639.19      823.46     73.91 o 
  21   5   5      507.25      455.61     59.46 o 
  23   5   5      809.21      635.31     81.63 o 
  25   5   5      463.66      376.95     75.40 o 
  27   5   5      653.42      682.40     90.96 o 
  29   5   5       69.70       79.36    103.92 o 
 -30   6   5       78.28      103.37     87.38 o 
 -28   6   5       25.29       -2.27     75.05 o 
 -26   6   5      252.03      251.13     99.37 o 
 -24   6   5     1412.90     1658.15    154.31 o 
 -22   6   5     1208.63     1573.64    195.56 o 
 -20   6   5       32.86        0.46     39.75 o 
 -18   6   5       23.32       41.02     32.52 o 
 -16   6   5    21631.22    21900.37    308.66 o 
 -14   6   5     5964.25     6068.06    147.01 o 
 -12   6   5      424.56      342.92     40.23 o 
 -10   6   5    17687.65    17681.81    335.45 o 
  -8   6   5     5254.19     5382.91    106.74 o 
  -6   6   5       23.57       11.89     25.36 o 
  -4   6   5     6234.64     5783.86    127.75 o 
  -2   6   5    17992.15    18362.01    270.02 o 
   0   6   5     8295.19     8935.14    126.71 o 
   2   6   5     7294.84     6950.49     96.05 o 
   4   6   5    20193.46    19212.09    432.37 o 
   6   6   5     3558.17     3330.30    103.11 o 
   8   6   5     1622.60     1434.14    138.07 o 
  10   6   5     2919.40     2434.70     95.96 o 
  12   6   5     2535.91     3177.72    112.88 o 
  14   6   5       15.45       58.40     33.72 o 
  16   6   5     1840.27     1740.85     88.28 o 
  18   6   5     2259.05     2265.39    102.05 o 
  20   6   5     1056.39     1275.86     85.78 o 
  22   6   5       99.15      128.36     55.22 o 
  24   6   5      363.22      396.18    145.49 o 
  26   6   5        7.48       24.57     85.51 o 
  28   6   5        7.97      -20.35     70.26 o 
 -29   7   5      613.44      496.58    125.57 o 
 -27   7   5     2094.24     2159.70    190.93 o 
 -25   7   5     1798.94     2014.35    174.26 o 
 -23   7   5      133.20       54.91     67.64 o 
 -21   7   5      167.45      149.17     71.56 o 
 -19   7   5     4780.27     4646.97    130.46 o 
 -17   7   5      856.61      971.53     63.78 o 
 -15   7   5     1354.95     1288.43     73.68 o 
 -13   7   5    19409.91    18527.53    305.57 o 
 -11   7   5    19714.12    19353.02    311.51 o 
  -9   7   5      550.38      502.03     38.21 o 
  -7   7   5    24913.65    23335.20    312.83 o 
  -5   7   5    24492.48    23532.08    357.25 o 
  -3   7   5     1447.70     1233.91     53.43 o 
  -1   7   5    15154.06    15509.23    192.60 o 
   1   7   5    38829.22    37392.89    351.77 o 
   3   7   5     5270.38     5081.55    128.15 o 
   5   7   5      405.55      507.49     49.02 o 
   7   7   5     8319.28     8467.77    389.47 o 
   9   7   5    13946.70    14325.56    264.46 o 
  11   7   5       83.54      109.70     36.73 o 
  13   7   5     3603.09     3290.20    122.49 o 
  15   7   5     8949.47     9058.39    252.82 o 
  17   7   5     1658.30     1900.00    132.30 o 
  19   7   5      258.80      339.77     58.62 o 
  21   7   5      706.81      584.83     81.66 o 
  23   7   5     1301.83     1411.99    127.50 o 
  25   7   5       76.75      169.76     67.22 o 
  27   7   5      635.49      426.53     85.03 o 
 -28   8   5        0.16      -24.28     74.80 o 
 -26   8   5      265.83      247.52     97.42 o 
 -24   8   5      150.54      120.68     75.36 o 
 -22   8   5      564.24      510.99    102.23 o 
 -20   8   5       35.55       30.83     54.64 o 
 -18   8   5     8243.56     8241.11    189.47 o 
 -16   8   5       52.47      126.87     33.35 o 
 -14   8   5       64.32       34.82     29.20 o 
 -12   8   5     7945.30     7724.57    178.41 o 
 -10   8   5    10759.29    11594.98    267.46 o 
  -8   8   5     1554.13     1395.18     62.27 o 
  -6   8   5     3039.90     3563.90    124.18 o 
  -4   8   5      529.85     1249.60     92.37 o 
  -2   8   5     6995.76     7397.71    152.45 o 
   0   8   5      475.37      684.46     51.16 o 
   2   8   5     3887.95     3537.73     93.59 o 
   4   8   5      468.80      620.73     56.05 o 
   6   8   5     2973.30     3146.23    111.20 o 
   8   8   5      957.72      808.98    110.96 o 
  10   8   5     6052.24     6394.18    262.79 o 
  12   8   5      381.60      432.07     60.96 o 
  14   8   5     1117.56     1095.54     86.24 o 
  16   8   5     1177.58     1039.50     89.90 o 
  18   8   5        3.25       20.97     43.96 o 
  20   8   5      501.42      457.79     84.74 o 
  22   8   5      819.92      782.25     97.19 o 
  24   8   5      165.41       -2.33     56.39 o 
  26   8   5      188.36      100.70     68.86 o 
 -27   9   5      386.61      558.16    125.30 o 
 -25   9   5      933.93     1106.87    149.62 o 
 -23   9   5       54.20       33.24     71.56 o 
 -21   9   5     2060.08     2176.00    137.30 o 
 -19   9   5     8046.74     8995.94    248.17 o 
 -17   9   5      563.26      568.94     72.81 o 
 -15   9   5     4628.99     4715.61    127.54 o 
 -13   9   5     3021.24     3265.58    115.97 o 
 -11   9   5      207.88      287.12     45.53 o 
  -9   9   5    14271.63    12995.87    211.92 o 
  -7   9   5     5286.94     5473.16    146.73 o 
  -5   9   5     5850.26     5334.03    146.02 o 
  -3   9   5      400.41      375.89     45.42 o 
  -1   9   5      270.83      265.66     32.80 o 
   1   9   5    12550.37    12387.85    188.60 o 
   3   9   5     1497.05     1343.77     73.91 o 
   5   9   5        2.42       37.79     32.73 o 
   7   9   5    11061.80    10362.81    416.16 o 
   9   9   5    23098.20    24214.84    503.48 o 
  11   9   5     1328.44     1388.72     92.87 o 
  13   9   5     3864.16     3604.29    140.24 o 
  15   9   5     5303.13     5263.21    174.76 o 
  17   9   5      630.41      907.92     92.83 o 
  19   9   5        7.89      106.77     72.11 o 
  21   9   5      334.94      352.80    146.44 o 
  23   9   5      245.92      273.98     91.93 o 
  25   9   5       41.15      -12.73     75.36 o 
 -26  10   5      543.28      501.80    122.11 o 
 -24  10   5      916.83      745.78    131.60 o 
 -22  10   5      982.76      897.44    102.94 o 
 -20  10   5        0.07      -15.00     45.33 o 
 -18  10   5     1194.11      994.81     90.91 o 
 -16  10   5     4617.90     4321.90    281.76 o 
 -14  10   5      558.66      645.11     94.60 o 
 -12  10   5     2054.69     2001.52    142.64 o 
 -10  10   5    27518.13    26244.30    416.64 o 
  -8  10   5     1993.40     2197.02    108.54 o 
  -6  10   5     2655.05     2338.00    103.83 o 
  -4  10   5    19740.47    19717.10    464.12 o 
  -2  10   5    21569.18    21700.34    358.84 o 
   0  10   5      253.84      185.74     30.97 o 
   2  10   5     8671.06     8171.41    158.03 o 
   4  10   5     5759.23     6284.55    166.36 o 
   6  10   5     8171.26     8565.79    206.87 o 
   8  10   5      765.67      848.85     78.23 o 
  10  10   5     2656.38     2413.54    120.09 o 
  12  10   5     1649.36     1615.54    146.08 o 
  14  10   5     2343.75     2146.02    122.72 o 
  16  10   5      216.38      218.93     65.53 o 
  18  10   5      218.49       61.83     67.38 o 
  20  10   5      541.77      554.96    106.86 o 
  22  10   5       73.59      200.22     88.06 o 
  24  10   5      252.96       62.26     83.38 o 
 -25  11   5       87.56      142.10    117.15 o 
 -23  11   5        1.06       -1.73     71.81 o 
 -21  11   5      161.74      135.53     63.34 o 
 -19  11   5      172.25      277.63     64.09 o 
 -17  11   5      914.45     1062.64     96.77 o 
 -15  11   5      373.55      403.50     66.92 o 
 -13  11   5      167.64      139.81     74.82 o 
 -11  11   5      348.03      275.97     49.98 o 
  -9  11   5     1414.81     1702.77     94.38 o 
  -7  11   5     1696.95     1763.61     80.66 o 
  -5  11   5    10475.97    10276.87    232.53 o 
  -3  11   5     3251.08     3239.78    159.26 o 
  -1  11   5        3.59       39.23     50.43 o 
   1  11   5     2176.47     2202.15     87.02 o 
   3  11   5      269.09      163.90     41.17 o 
   5  11   5      226.62      166.99     56.18 o 
   7  11   5        6.03       59.86     40.90 o 
   9  11   5      222.15      239.39     56.31 o 
  11  11   5      100.42      105.21     52.05 o 
  13  11   5      214.83      286.85     72.51 o 
  15  11   5      107.82      173.84     58.04 o 
  17  11   5      103.52       64.35     64.55 o 
  19  11   5      274.39      163.90    144.55 o 
  21  11   5       21.26       34.58     77.49 o 
  23  11   5        7.85        4.63     76.06 o 
 -24  12   5      575.24      604.64    137.93 o 
 -22  12   5     2023.98     2206.71    155.43 o 
 -20  12   5      235.28      170.37     70.39 o 
 -18  12   5      924.82     1090.29    122.49 o 
 -16  12   5     3755.19     3799.30    265.10 o 
 -14  12   5     1084.93     1397.67    137.93 o 
 -12  12   5      156.60      148.83     50.30 o 
 -10  12   5    16767.54    16805.03    425.81 o 
  -8  12   5     6450.39     6116.88    269.58 o 
  -6  12   5        0.83       35.35     38.75 o 
  -4  12   5     8310.61     7762.22    348.61 o 
  -2  12   5    13662.05    14266.54    304.76 o 
   0  12   5     2604.39     2509.09    109.58 o 
   2  12   5      806.30      751.14     71.69 o 
   4  12   5      464.67      545.05     76.50 o 
   6  12   5     5903.16     5518.64    156.71 o 
   8  12   5      105.13      104.77     51.95 o 
  10  12   5     1370.80     1352.30    104.61 o 
  12  12   5     2508.61     2675.19    142.10 o 
  14  12   5       96.22      202.97     64.24 o 
  16  12   5     1999.27     1968.91    164.80 o 
  18  12   5      908.17     1372.42    143.63 o 
  20  12   5       20.08       46.84     78.48 o 
 -21  13   5      848.55      751.83    141.67 o 
 -19  13   5      653.51      861.48    133.64 o 
 -17  13   5        5.10        6.55     58.10 o 
 -15  13   5     1654.78     1482.30    117.53 o 
 -13  13   5     2412.68     2347.73    238.94 o 
 -11  13   5     1588.63     1548.17    135.68 o 
  -9  13   5      443.44      344.58     70.09 o 
  -7  13   5     2223.51     1970.30    145.15 o 
  -5  13   5      414.80      498.30    103.92 o 
  -3  13   5      119.93       62.90     53.35 o 
  -1  13   5     1971.04     1844.34    117.63 o 
   1  13   5     2291.80     2217.10    117.75 o 
   3  13   5     1720.54     1707.00    120.55 o 
   5  13   5       13.41       44.64     51.69 o 
   7  13   5     3967.53     3833.71    167.01 o 
   9  13   5     4642.35     4186.76    166.98 o 
  11  13   5      243.63      289.53     69.61 o 
  13  13   5      736.13      607.25     89.71 o 
  15  13   5     1966.54     1536.76    124.86 o 
  17  13   5      112.27      169.30     89.82 o 
  19  13   5       12.93       -4.44     74.07 o 
 -20  14   5      314.32      340.44     93.03 o 
 -18  14   5      278.59      251.87     69.28 o 
 -16  14   5      595.61      824.00     98.86 o 
 -14  14   5        2.52      -10.98     43.33 o 
 -12  14   5      301.87      287.10     68.83 o 
 -10  14   5      975.29     1014.69    114.46 o 
  -8  14   5      140.12      -22.46     53.51 o 
  -6  14   5        0.17       54.80     90.70 o 
  -4  14   5        5.64       96.93     72.01 o 
  -2  14   5      811.45      826.08    115.11 o 
   0  14   5     1616.35     1525.26    274.92 o 
   2  14   5       64.08       52.95     53.02 o 
   4  14   5      334.77      318.35     92.85 o 
   6  14   5     2300.26     2602.93    153.60 o 
   8  14   5      149.16      162.34     65.75 o 
  10  14   5     1128.67     1044.36    312.71 o 
  12  14   5      801.89      887.04    105.21 o 
  14  14   5        8.19       27.86     65.40 o 
  16  14   5      158.42      206.51     90.00 o 
  18  14   5      286.25      293.70    103.81 o 
 -17  15   5       36.98      106.35     61.51 o 
 -15  15   5      272.27      167.27     61.06 o 
 -13  15   5     2849.50     2775.27    255.10 o 
 -11  15   5     3581.41     3426.69    209.14 o 
  -9  15   5      776.53      745.94    117.01 o 
  -7  15   5     2630.96     2707.65    277.76 o 
  -5  15   5     4389.18     4134.44    223.28 o 
  -3  15   5        1.19       31.98     86.92 o 
  -1  15   5     3163.06     2927.94    246.58 o 
   1  15   5     2334.85     2215.26    155.17 o 
   3  15   5      813.50      620.25    115.91 o 
   5  15   5        6.89       99.42     64.17 o 
   7  15   5     1745.22     1459.29    133.30 o 
   9  15   5      579.54      669.64    112.85 o 
  11  15   5        1.28        8.50     73.34 o 
  13  15   5      311.40      169.27    104.87 o 
  15  15   5      805.66      849.26    131.60 o 
 -14  16   5        1.97       24.34     67.46 o 
 -12  16   5      871.78      802.35    124.06 o 
 -10  16   5      710.43      529.06    156.83 o 
  -8  16   5        2.13       -3.78    102.03 o 
  -6  16   5      666.13      782.25    207.84 o 
  -4  16   5       90.42      107.45     89.80 o 
  -2  16   5       73.83      180.82     92.59 o 
   0  16   5      186.47      250.28     77.69 o 
   2  16   5        3.87       22.71     80.13 o 
   4  16   5      229.00      131.96     72.83 o 
   6  16   5      462.85      438.35     88.58 o 
   8  16   5        2.91       31.53     65.81 o 
  10  16   5      128.83       -1.58     69.85 o 
  12  16   5      340.31      235.27     88.38 o 
  -9  17   5       34.90     -119.04     79.36 o 
  -7  17   5      261.05       85.03    147.38 o 
  -5  17   5      974.71      950.42    226.74 o 
  -3  17   5       66.97      117.95     94.00 o 
  -1  17   5      139.89      146.34     77.80 o 
   1  17   5      760.23      860.40    144.19 o 
   3  17   5      816.40      936.53    176.67 o 
   5  17   5       25.99       22.33     71.27 o 
   7  17   5     1141.52      900.10    121.08 o 
 -32   0   6     1195.52     1434.13    226.74 o 
 -30   0   6     1647.02     2407.22    260.75 o 
 -28   0   6      614.02      757.69    160.61 o 
 -26   0   6     1335.88      814.37    154.94 o 
 -24   0   6      653.46     1175.49    153.05 o 
 -22   0   6     1075.65     1098.25    107.55 o 
 -20   0   6     1771.92     1657.47    141.71 o 
 -18   0   6     2256.14     1691.01    230.52 o 
 -16   0   6     5715.66     5052.51    222.96 o 
 -14   0   6    14811.65    12767.31    377.90 o 
 -12   0   6     1193.94     1033.44     74.64 o 
 -10   0   6    14909.27     9896.11    464.82 o 
  -8   0   6    34416.19    31010.05    465.30 o 
  -6   0   6    22081.14    28386.65    426.05 o 
  -4   0   6    99481.25    97584.76   1334.54 o 
  -2   0   6    52076.84    47662.34    675.38 o 
   0   0   6     1921.31     3622.39     93.53 o 
   2   0   6   165430.52   183991.42   3559.81 o 
   4   0   6   120882.22   112991.77   2223.94 o 
   6   0   6      344.80      581.96     75.58 o 
   8   0   6    58763.25    57031.50   1684.48 o 
  10   0   6    73353.93    71053.52   1047.36 o 
  12   0   6    21334.45    22039.15    793.59 o 
  14   0   6       78.37      112.04     44.49 o 
  16   0   6     1322.39     1326.02     75.26 o 
  18   0   6     2478.30     2692.01    103.56 o 
  20   0   6       34.67       79.51     49.47 o 
  22   0   6      368.27      184.67     71.80 o 
  24   0   6     1215.56     1184.62    106.65 o 
  26   0   6      908.56      990.10    171.94 o 
  28   0   6        0.01     -119.04     79.36 o 
 -31   1   6        0.87      117.54     88.77 o 
 -29   1   6        4.10       17.59     76.02 o 
 -27   1   6      267.56      177.62     95.31 o 
 -25   1   6       60.18       43.67     53.04 o 
 -23   1   6       27.42       -4.36     42.74 o 
 -21   1   6      214.80      191.70     51.52 o 
 -19   1   6     3689.80     3595.38    107.75 o 
 -17   1   6     1682.84     1606.99     80.10 o 
 -15   1   6     1915.22     1607.73     87.32 o 
 -13   1   6    18215.60    18643.94    266.19 o 
 -11   1   6     1444.99     1460.06     54.16 o 
  -9   1   6     2090.63     2202.35     90.67 o 
  -7   1   6     1400.40     1063.86     32.55 o 
  -5   1   6      372.10      566.48     28.64 o 
  -3   1   6     2700.33     2836.52     52.37 o 
  -1   1   6     1937.95     2252.37    106.39 o 
   1   1   6    13945.39    15503.38    204.24 o 
   3   1   6      237.29      214.25     27.17 o 
   5   1   6     1625.66     1281.10     52.56 o 
   7   1   6     6969.31     6896.59    128.47 o 
   9   1   6    30316.47    28885.43    336.52 o 
  11   1   6       52.88       61.82     21.89 o 
  13   1   6       22.23        9.59     22.68 o 
  15   1   6     1012.63      823.03     46.62 o 
  17   1   6     1294.17     1399.04     61.50 o 
  19   1   6      283.20      169.86     35.24 o 
  21   1   6      762.82      724.06     84.66 o 
  23   1   6        3.69      -51.71     34.47 o 
  25   1   6        0.13       27.94     42.82 o 
  27   1   6        1.30      -22.97     77.47 o 
  29   1   6      149.55       49.13    103.92 o 
 -32   2   6      558.47      615.98    188.95 o 
 -30   2   6      268.46      368.45    154.94 o 
 -28   2   6      469.04      587.97     87.93 o 
 -26   2   6      103.18       55.40     53.95 o 
 -24   2   6      198.72      397.98     68.57 o 
 -22   2   6      675.90      807.74     79.75 o 
 -20   2   6      552.36      459.75     66.95 o 
 -18   2   6     4694.12     4607.75    132.57 o 
 -16   2   6     7689.48     7135.89    195.53 o 
 -14   2   6      107.02      159.90     26.88 o 
 -12   2   6     1095.53      999.05     51.06 o 
 -10   2   6    13353.62    11947.69    191.41 o 
  -8   2   6    63595.45    62567.41    734.80 o 
  -6   2   6      744.44     1035.93     53.56 o 
  -4   2   6    10634.79    10756.73    135.56 o 
  -2   2   6    22804.58    20941.46    234.21 o 
   0   2   6     4291.29     3858.97     73.97 o 
   2   2   6     8142.83     9094.77    122.18 o 
   4   2   6      643.53      605.33     28.42 o 
   6   2   6     2400.04     2216.70     71.33 o 
   8   2   6    22514.28    22085.48    312.59 o 
  10   2   6      108.32      101.90     27.34 o 
  12   2   6      402.24      308.84     34.88 o 
  14   2   6        0.23       12.44     33.27 o 
  16   2   6     3716.65     3461.18    110.12 o 
  18   2   6     5310.28     5914.77    122.95 o 
  20   2   6      172.19      100.33     33.66 o 
  22   2   6      800.52      717.24     92.47 o 
  24   2   6      560.60      722.32     68.31 o 
  26   2   6       29.57      -26.88     58.57 o 
  28   2   6       10.83      -90.70     79.36 o 
 -31   3   6        9.77       33.74     82.32 o 
 -29   3   6     1059.99     1114.61    140.38 o 
 -27   3   6     2625.05     2751.06    152.77 o 
 -25   3   6      472.17      586.21     76.36 o 
 -23   3   6     3256.21     3007.59    135.94 o 
 -21   3   6     6354.31     6057.96    176.36 o 
 -19   3   6      794.02      879.34     72.09 o 
 -17   3   6     1733.10     1790.77    168.17 o 
 -15   3   6    10915.77    10308.02    189.94 o 
 -13   3   6    19416.47    17618.87    270.43 o 
 -11   3   6      364.84      250.01     32.28 o 
  -9   3   6    14070.68    14498.36    224.62 o 
  -7   3   6    78882.34    81858.02   1003.90 o 
  -5   3   6    61444.29    57339.16    591.00 o 
  -3   3   6     3408.62     4873.62     82.79 o 
  -1   3   6    29409.67    29357.72    365.34 o 
   1   3   6     4292.89     3847.61     67.02 o 
   3   3   6      315.15      212.46     27.27 o 
   5   3   6    14738.55    14247.78    270.54 o 
   7   3   6    13884.20    13850.21    221.93 o 
   9   3   6    21200.72    22350.68    326.25 o 
  11   3   6      590.03      452.07     65.58 o 
  13   3   6     3488.94     3463.85    106.93 o 
  15   3   6     2192.61     2151.98     97.36 o 
  17   3   6      461.96      551.53     47.10 o 
  19   3   6     1398.19     1298.60     67.00 o 
  21   3   6     2764.72     3001.25     96.35 o 
  23   3   6      122.22       68.71     44.47 o 
  25   3   6       35.44       35.59     96.36 o 
  27   3   6      298.12      335.49     90.00 o 
  29   3   6       22.93      -34.01     86.92 o 
 -30   4   6      290.78      330.29    108.00 o 
 -28   4   6       21.74        2.23     73.45 o 
 -26   4   6      569.91      515.74     81.55 o 
 -24   4   6      333.68      353.99     80.76 o 
 -22   4   6     2704.36     2839.06    129.81 o 
 -20   4   6     2272.96     2191.96    186.19 o 
 -18   4   6      118.40      215.90     49.78 o 
 -16   4   6     1000.26     1011.79     62.35 o 
 -14   4   6       33.02       48.71     26.34 o 
 -12   4   6      572.91      525.62     44.53 o 
 -10   4   6      426.64      525.43     42.24 o 
  -8   4   6     1630.13     2472.73     79.87 o 
  -6   4   6      902.39      911.79     37.72 o 
  -4   4   6     1739.04     2426.82     60.26 o 
  -2   4   6     9641.53     9726.59    158.50 o 
   0   4   6    10843.48    10866.86    135.33 o 
   2   4   6      859.35      871.44     33.49 o 
   4   4   6     4697.73     4729.36    109.68 o 
   6   4   6     4528.40     4316.17    108.49 o 
   8   4   6      509.73      624.29     48.57 o 
  10   4   6      794.11     1100.01     63.34 o 
  12   4   6      301.93      350.96     66.69 o 
  14   4   6      110.50      113.76     38.66 o 
  16   4   6       70.61       20.52     32.68 o 
  18   4   6       56.60       85.25     36.71 o 
  20   4   6      248.31      225.49     47.28 o 
  22   4   6      142.64      239.36     50.01 o 
  24   4   6       61.58       53.16     51.90 o 
  26   4   6      168.70      108.00     66.64 o 
  28   4   6       44.06       16.53     94.47 o 
 -29   5   6      560.61      526.80    120.91 o 
 -27   5   6     1213.53     1218.43    147.52 o 
 -25   5   6      453.13      486.11    101.30 o 
 -23   5   6     2326.17     2078.80    119.59 o 
 -21   5   6     9281.29     8807.44    220.62 o 
 -19   5   6     6356.85     6211.58    173.20 o 
 -17   5   6       47.67       31.42     29.73 o 
 -15   5   6     9536.30     9442.21    192.35 o 
 -13   5   6     3379.47     3037.38    127.15 o 
 -11   5   6    12687.72    12515.36    316.50 o 
  -9   5   6      404.77      363.17     36.82 o 
  -7   5   6    31163.22    30897.84    771.27 o 
  -5   5   6    15263.50    13024.70    319.36 o 
  -3   5   6     4575.31     4518.02    203.14 o 
  -1   5   6    36851.55    38186.80    414.63 o 
   1   5   6    66089.33    61731.05    578.50 o 
   3   5   6    15118.35    15118.51    192.96 o 
   5   5   6    19681.82    19543.95    304.39 o 
   7   5   6    32665.48    32235.98    446.90 o 
   9   5   6    14197.01    14076.16    246.78 o 
  11   5   6        3.38       24.14     28.92 o 
  13   5   6     1912.12     1775.13     88.32 o 
  15   5   6     1042.08      996.87    128.45 o 
  17   5   6        1.63      -18.82     32.80 o 
  19   5   6     1130.93     1074.89     77.27 o 
  21   5   6      406.68      291.75     53.29 o 
  23   5   6      216.90      286.32     69.48 o 
  25   5   6        8.99       68.12     60.55 o 
  27   5   6      411.70      421.48     82.85 o 
 -30   6   6      538.57      547.96    127.07 o 
 -28   6   6       96.70      164.36     98.25 o 
 -26   6   6      210.83      232.68     88.84 o 
 -24   6   6      822.14      649.86    111.27 o 
 -22   6   6     4850.01     5117.85    219.30 o 
 -20   6   6     2822.22     3139.63    134.67 o 
 -18   6   6       92.23       74.46     29.08 o 
 -16   6   6     6636.57     6665.45    165.96 o 
 -14   6   6      430.78      540.49     85.04 o 
 -12   6   6     5436.76     5383.32    214.25 o 
 -10   6   6    14750.78    14001.06    296.72 o 
  -8   6   6      138.81      121.24     23.80 o 
  -6   6   6     1889.85     1844.70     62.02 o 
  -4   6   6    19848.62    20541.25    465.53 o 
  -2   6   6     4186.05     3110.78     74.00 o 
   0   6   6     3189.40     3301.68     70.99 o 
   2   6   6    29474.62    32559.74    305.90 o 
   4   6   6    14168.76    14578.05    426.96 o 
   6   6   6     1403.09     1173.78     66.90 o 
   8   6   6      335.50      392.36     80.46 o 
  10   6   6    21680.55    22589.31    359.67 o 
  12   6   6    10235.75    10219.88    217.58 o 
  14   6   6      877.74     1080.49     81.22 o 
  16   6   6     4030.81     3974.51    139.93 o 
  18   6   6      863.61      802.93    116.21 o 
  20   6   6       14.52       43.36     47.03 o 
  22   6   6      226.87      173.83    105.10 o 
  24   6   6       29.96       58.32     56.77 o 
  26   6   6       12.07       50.51     72.14 o 
 -29   7   6       13.27      -23.96     80.35 o 
 -27   7   6      160.29      176.22     90.77 o 
 -25   7   6     1824.47     1862.18    169.11 o 
 -23   7   6     1287.79     1302.49    141.45 o 
 -21   7   6      389.28      361.76     85.80 o 
 -19   7   6     6561.01     6354.87    136.78 o 
 -17   7   6       34.53       60.37     33.15 o 
 -15   7   6     3424.89     3413.86    218.56 o 
 -13   7   6     3385.78     4065.78    122.59 o 
 -11   7   6      328.07      501.43     50.33 o 
  -9   7   6     2160.71     1869.48     87.00 o 
  -7   7   6     4551.14     4823.66    167.73 o 
  -5   7   6      210.68      308.18     43.69 o 
  -3   7   6     2200.75     2669.97     89.01 o 
  -1   7   6      169.75      515.55     36.82 o 
   1   7   6     2614.49     2985.79     63.52 o 
   3   7   6       23.97       28.04     23.72 o 
   5   7   6       45.84       83.16     31.39 o 
   7   7   6     1259.49     1195.28     72.89 o 
   9   7   6       25.15       43.53     37.39 o 
  11   7   6     1471.47     1393.00     85.37 o 
  13   7   6     5929.27     6079.92    186.49 o 
  15   7   6     2658.73     2975.90    125.33 o 
  17   7   6      283.79      429.70     68.09 o 
  19   7   6        2.57      -38.12     45.83 o 
  21   7   6       29.09       -0.56     53.37 o 
  23   7   6       65.98       69.23     66.64 o 
  25   7   6      106.55      287.05     90.18 o 
  27   7   6        5.08      -41.21     72.18 o 
 -28   8   6      676.25      787.38    146.26 o 
 -26   8   6      386.67      354.42    104.70 o 
 -24   8   6     2278.28     2417.89    202.18 o 
 -22   8   6      372.84      349.51     91.25 o 
 -20   8   6      358.67      211.77     63.62 o 
 -18   8   6     5688.32     5553.39    144.22 o 
 -16   8   6    10437.89    10912.35    229.26 o 
 -14   8   6     1715.87     1462.27     81.13 o 
 -12   8   6      877.78      913.06     87.63 o 
 -10   8   6    10931.94    11070.78    221.90 o 
  -8   8   6    19380.86    18401.98    261.62 o 
  -6   8   6      416.74      405.92     52.36 o 
  -4   8   6    12465.12    11614.11    295.86 o 
  -2   8   6    28035.32    27722.98    337.17 o 
   0   8   6     5180.69     4435.19     92.00 o 
   2   8   6    11887.55    11798.21    172.29 o 
   4   8   6     6888.41     5688.70    221.65 o 
   6   8   6     4140.43     4302.61    131.45 o 
   8   8   6     1753.03     1677.80    104.68 o 
  10   8   6    11391.81    10940.98    236.36 o 
  12   8   6     2949.12     3149.28    124.83 o 
  14   8   6        1.35        5.82     40.14 o 
  16   8   6     2471.24     2444.46    273.77 o 
  18   8   6     1193.58     1085.23     97.25 o 
  20   8   6       24.37      -43.87     48.34 o 
  22   8   6       32.59       -3.93     62.22 o 
  24   8   6      239.03      222.61     83.52 o 
  26   8   6      221.21       89.89     77.09 o 
 -27   9   6      152.40     -106.91     71.28 o 
 -25   9   6       28.59      166.51     84.37 o 
 -23   9   6     1148.62     1202.81    147.63 o 
 -21   9   6     1474.77     1364.20    115.93 o 
 -19   9   6       18.97       25.57     35.53 o 
 -17   9   6     2089.24     1828.26    113.02 o 
 -15   9   6     1925.24     1518.39    177.96 o 
 -13   9   6     3068.92     2833.99    111.42 o 
 -11   9   6     2122.80     1934.43     93.69 o 
  -9   9   6      666.48      789.55     69.54 o 
  -7   9   6    18764.90    19415.15    352.36 o 
  -5   9   6     8275.10     8271.93    359.78 o 
  -3   9   6      424.03      689.11     57.89 o 
  -1   9   6     6101.01     6228.85    148.37 o 
   1   9   6     3973.78     4105.52     96.39 o 
   3   9   6        1.14       64.22     28.62 o 
   5   9   6     3043.49     3354.06    119.01 o 
   7   9   6      473.82      542.98     62.36 o 
   9   9   6      865.92      789.04     73.85 o 
  11   9   6        9.34        4.34     38.71 o 
  13   9   6      464.48      261.87     58.83 o 
  15   9   6     1520.91     1332.58    104.99 o 
  17   9   6       85.24       60.29     54.07 o 
  19   9   6     1607.28     1400.50    112.87 o 
  21   9   6      960.98      834.19    130.38 o 
  23   9   6       16.05       58.66     74.34 o 
  25   9   6        0.08      -67.78     69.80 o 
 -26  10   6      108.98       51.56     95.42 o 
 -24  10   6      794.89     1178.05    202.18 o 
 -22  10   6      505.96      603.33    116.76 o 
 -20  10   6       96.95       59.59     40.19 o 
 -18  10   6     1844.58     2066.75    124.17 o 
 -16  10   6     5290.35     5037.65    207.15 o 
 -14  10   6      707.33      703.90     67.81 o 
 -12  10   6     2169.94     2276.05    104.31 o 
 -10  10   6     3154.65     3321.70    122.75 o 
  -8  10   6     1297.46     1312.84     82.92 o 
  -6  10   6      451.43      556.53     58.06 o 
  -4  10   6     1298.28     1237.20     84.27 o 
  -2  10   6     3190.42     3330.72    215.40 o 
   0  10   6      201.84      166.10     37.27 o 
   2  10   6    12601.94    11909.09    214.01 o 
   4  10   6     7042.97     6428.85    153.62 o 
   6  10   6     1473.52     1522.70    108.61 o 
   8  10   6     2212.45     2367.66    116.34 o 
  10  10   6     2631.00     2730.80    125.41 o 
  12  10   6     1081.41     1080.29     92.51 o 
  14  10   6        4.88      -53.24     44.03 o 
  16  10   6       81.85       27.51     49.20 o 
  18  10   6        0.73       59.63     83.09 o 
  20  10   6        8.05       31.33     81.25 o 
  22  10   6       45.56      147.72     84.87 o 
  24  10   6      346.22      232.43    187.06 o 
 -25  11   6      151.68      295.18    107.50 o 
 -23  11   6     1317.93     1261.15    248.47 o 
 -21  11   6     2662.30     2529.74    157.59 o 
 -19  11   6     6285.09     5972.61    206.22 o 
 -17  11   6       81.83      175.25     84.73 o 
 -15  11   6     9276.45     7744.59    226.72 o 
 -13  11   6    17645.38    15842.31    410.15 o 
 -11  11   6    11267.69    10411.43    237.06 o 
  -9  11   6     2499.90     2138.00    106.27 o 
  -7  11   6    15747.55    16253.15    263.82 o 
  -5  11   6      250.05      385.72     53.70 o 
  -3  11   6      367.81      279.98     51.79 o 
  -1  11   6     1972.73     2152.89    112.85 o 
   1  11   6     5972.18     6141.55    186.63 o 
   3  11   6     8381.02     8072.72    179.03 o 
   5  11   6      638.22      567.26     88.09 o 
   7  11   6     4617.93     4351.01    151.98 o 
   9  11   6     4408.09     4615.54    162.39 o 
  11  11   6      607.91      696.49    109.38 o 
  13  11   6      912.99      787.53     89.23 o 
  15  11   6      778.04      933.13    110.38 o 
  17  11   6        0.28      -34.97     49.53 o 
  19  11   6     1051.31      958.76    208.79 o 
  21  11   6     1272.29     1394.86    206.90 o 
 -22  12   6       31.68       -0.97     63.34 o 
 -20  12   6      426.18      394.20     64.95 o 
 -18  12   6       55.18       10.70     41.43 o 
 -16  12   6       70.36      104.35     51.32 o 
 -14  12   6      142.65      138.67     51.11 o 
 -12  12   6       44.65      110.35     60.08 o 
 -10  12   6      403.57      561.27     69.94 o 
  -8  12   6      297.55      387.52     64.98 o 
  -6  12   6      148.32      168.30     64.71 o 
  -4  12   6     1136.14     1174.86    116.46 o 
  -2  12   6     2162.94     1997.93    120.96 o 
   0  12   6       17.20       -2.10     90.70 o 
   2  12   6       40.19        6.26     72.29 o 
   4  12   6      384.15      453.38     73.04 o 
   6  12   6     1193.33     1049.41     81.06 o 
   8  12   6     6874.91     6679.57    200.23 o 
  10  12   6     2266.64     2162.52    128.18 o 
  12  12   6      407.83      404.50     74.54 o 
  14  12   6      108.74      160.09     72.27 o 
  16  12   6       15.87      -30.40     53.53 o 
  18  12   6        5.22      -65.06     65.64 o 
  20  12   6       26.69      206.09     91.34 o 
 -21  13   6      275.84      135.79     77.05 o 
 -19  13   6      323.97      283.26     68.88 o 
 -17  13   6       12.04       63.37     48.85 o 
 -15  13   6     1674.68     1546.25    200.26 o 
 -13  13   6     1736.39     1926.82    143.52 o 
 -11  13   6     1830.62     1701.87    178.56 o 
  -9  13   6     1189.18     1000.46    115.41 o 
  -7  13   6     5444.87     5640.95    219.26 o 
  -5  13   6    10005.16     9714.53    308.93 o 
  -3  13   6       61.87      108.02     51.23 o 
  -1  13   6     5960.63     5721.90    233.51 o 
   1  13   6     7386.34     7709.13    255.64 o 
   3  13   6      810.41      988.30    100.03 o 
   5  13   6     1298.24     1422.23    189.15 o 
   7  13   6     4896.00     4501.86    287.96 o 
   9  13   6      685.06      739.26    162.89 o 
  11  13   6       98.19      107.19     73.16 o 
  13  13   6      746.63      920.79    102.78 o 
  15  13   6      549.74      417.65     84.23 o 
  17  13   6      103.12      105.03     80.82 o 
  19  13   6       39.87       -8.77     78.15 o 
 -18  14   6      173.86      130.20     59.31 o 
 -16  14   6     1560.54     1375.83    120.70 o 
 -14  14   6      336.50      400.17     75.54 o 
 -12  14   6     1872.02     1830.28    150.68 o 
 -10  14   6     5693.31     5159.13    236.08 o 
  -8  14   6      779.38      818.15    170.05 o 
  -6  14   6     1790.78     1898.94    234.30 o 
  -4  14   6     5185.98     5232.62    187.03 o 
  -2  14   6     3923.49     4366.95    262.64 o 
   0  14   6      334.58      331.91     88.06 o 
   2  14   6      937.58      735.07     95.58 o 
   4  14   6     3010.82     2652.54    175.10 o 
   6  14   6     2038.05     2198.56    143.58 o 
   8  14   6      777.55      550.63     89.80 o 
  10  14   6     2282.40     2239.05    176.18 o 
  12  14   6     1729.32     1809.96    150.57 o 
  14  14   6        1.32        3.35     61.70 o 
  16  14   6     1237.78     1199.23    143.51 o 
 -17  15   6       30.47        5.02     54.19 o 
 -15  15   6      121.89       75.26     60.06 o 
 -13  15   6      276.16      400.64     95.52 o 
 -11  15   6      255.34      318.65     88.06 o 
  -9  15   6        4.97       36.74     64.79 o 
  -7  15   6      374.28      419.47    143.60 o 
  -5  15   6       27.50       28.34    111.48 o 
  -3  15   6      123.44      115.74     64.23 o 
  -1  15   6       42.20       66.89     71.47 o 
   1  15   6        8.19       -4.29     67.18 o 
   3  15   6       52.97       36.19     60.52 o 
   5  15   6        0.76       49.73     59.92 o 
   7  15   6       60.46       67.07     63.70 o 
   9  15   6        2.91      -58.10     58.73 o 
  11  15   6        5.53      -14.84     62.12 o 
  13  15   6        3.47      -32.04     80.98 o 
 -12  16   6     1438.15     1316.48    252.25 o 
 -10  16   6     2753.19     2756.77    290.98 o 
  -8  16   6      390.99      300.43    145.49 o 
  -6  16   6       27.74       94.47    113.37 o 
  -4  16   6     1011.51     1182.82    224.85 o 
  -2  16   6      296.64      333.34    103.49 o 
   0  16   6        0.36       54.83     78.52 o 
   2  16   6     1026.60      793.64    130.30 o 
   4  16   6     1403.73     1308.46    128.18 o 
   6  16   6      689.70      672.03    103.37 o 
   8  16   6      401.68      524.50     99.43 o 
  10  16   6     1312.58     1241.06    130.73 o 
  -7  17   6      841.45      702.89    192.73 o 
  -5  17   6      723.04      920.18    228.63 o 
  -3  17   6        2.13       88.81    158.72 o 
  -1  17   6     1828.61     1707.81    259.81 o 
   1  17   6     2265.85     2457.06    286.26 o 
   3  17   6      668.07     1050.45    150.65 o 
   5  17   6       51.31       -2.17     71.31 o 
 -31   1   7      151.93      100.32     86.72 o 
 -29   1   7      855.95      732.79    118.71 o 
 -27   1   7     1209.26     1448.24    138.93 o 
 -25   1   7      204.74      242.87     64.29 o 
 -23   1   7       37.07      -28.68     40.88 o 
 -21   1   7    29798.06    29029.31    397.09 o 
 -19   1   7     3460.69     3488.48    122.11 o 
 -17   1   7      285.66      350.41     55.15 o 
 -15   1   7     4185.10     3281.33    237.13 o 
 -13   1   7    24055.08    21640.47    655.14 o 
 -11   1   7      558.07      589.59     40.10 o 
  -9   1   7    17082.40    16637.58    238.37 o 
  -7   1   7   112609.87   107753.43   1050.28 o 
  -5   1   7    31471.37    28438.74    305.81 o 
  -3   1   7    21853.08    23582.25    314.45 o 
  -1   1   7    28280.87    27129.28    292.35 o 
   1   1   7     4394.12     3390.33     72.33 o 
   3   1   7     2416.23     3055.98     94.09 o 
   5   1   7     4528.92     4364.54    112.84 o 
   7   1   7      200.56      443.36    254.14 o 
   9   1   7     4280.78     4772.85    112.05 o 
  11   1   7     7780.58     7405.75    133.59 o 
  13   1   7     9896.66     9392.46    161.60 o 
  15   1   7     7422.82     7170.66    143.14 o 
  17   1   7     2099.32     2367.15     87.54 o 
  19   1   7     1629.23     1596.28     78.55 o 
  21   1   7     1999.24     2188.78     94.08 o 
  23   1   7      314.56      344.92     55.35 o 
  25   1   7      577.27      509.04     71.67 o 
  27   1   7      415.66      401.91     72.75 o 
  29   1   7       39.65      -54.80    105.81 o 
 -30   2   7      361.93      548.85    113.76 o 
 -28   2   7      488.43      587.55     90.77 o 
 -26   2   7      306.46      136.62     60.22 o 
 -24   2   7     3105.50     3474.19    144.44 o 
 -22   2   7     5869.61     6123.30    306.54 o 
 -20   2   7     2289.66     2142.80    138.48 o 
 -18   2   7     7813.29     7034.85    180.75 o 
 -16   2   7     3930.54     3910.13    140.72 o 
 -14   2   7        2.79       95.02     26.59 o 
 -12   2   7     3966.27     3985.06    100.70 o 
 -10   2   7    33325.87    32040.69    416.70 o 
  -8   2   7    56866.22    57200.01    582.12 o 
  -6   2   7     1641.46     1386.78     37.97 o 
  -4   2   7     4525.05     4300.78     73.52 o 
  -2   2   7    56564.07    51861.76    528.16 o 
   0   2   7      104.69      111.07     17.92 o 
   2   2   7     7932.72     7860.88    113.55 o 
   4   2   7    42182.34    39321.81    417.32 o 
   6   2   7     4987.97     4886.05    108.46 o 
   8   2   7    17294.24    16178.60    250.57 o 
  10   2   7     1243.39      948.07     56.43 o 
  12   2   7      815.33      848.02     75.63 o 
  14   2   7      234.83      147.31     38.04 o 
  16   2   7     3094.98     3054.05     94.06 o 
  18   2   7      451.94      532.44     58.36 o 
  20   2   7       17.45       -3.08     32.60 o 
  22   2   7        8.08       41.42     37.89 o 
  24   2   7       13.18       57.72     42.36 o 
  26   2   7       45.87       12.82     59.91 o 
  28   2   7       43.66       66.13    109.59 o 
 -31   3   7      178.20      142.19     92.60 o 
 -29   3   7       95.63      108.15     69.23 o 
 -27   3   7      381.86      429.70     81.45 o 
 -25   3   7      516.56      606.33     82.65 o 
 -23   3   7     2526.03     2633.21    128.68 o 
 -21   3   7     6511.88     6801.84    188.38 o 
 -19   3   7     1021.23     1120.69     95.75 o 
 -17   3   7     3530.04     2925.66    127.77 o 
 -15   3   7      803.70      599.21     54.72 o 
 -13   3   7     1145.65     1316.76     64.72 o 
 -11   3   7     1057.71     1292.36     60.85 o 
  -9   3   7      101.01      152.52     26.48 o 
  -7   3   7     1964.96     2321.68     92.76 o 
  -5   3   7     5864.88     5633.52     92.29 o 
  -3   3   7       14.21       34.20     16.96 o 
  -1   3   7      511.33      490.04     35.03 o 
   1   3   7      629.70      542.76     29.46 o 
   3   3   7     1887.81     1660.49     81.40 o 
   5   3   7      879.80      915.09     50.42 o 
   7   3   7    31934.18    32060.67    357.36 o 
   9   3   7     2646.02     2927.44    129.74 o 
  11   3   7     1430.46     1248.76     67.54 o 
  13   3   7     3173.05     2948.82    117.74 o 
  15   3   7       29.47       64.23     35.42 o 
  17   3   7       90.60       44.11     39.50 o 
  19   3   7       38.89        7.98     36.44 o 
  21   3   7        6.66        8.84     42.45 o 
  23   3   7      476.65      360.01     64.03 o 
  25   3   7      172.38      180.51     78.41 o 
  27   3   7        0.87       -0.38     66.64 o 
 -30   4   7      727.05     1120.30    149.35 o 
 -28   4   7       11.91      -98.82     65.88 o 
 -26   4   7      654.07      713.86     92.55 o 
 -24   4   7     1117.33     1239.03    180.26 o 
 -22   4   7     1443.99     1451.35    101.41 o 
 -20   4   7      274.55      365.20     60.56 o 
 -18   4   7    15356.46    14577.63    703.84 o 
 -16   4   7    13226.21    12697.47    230.91 o 
 -14   4   7     3221.73     3126.46    108.38 o 
 -12   4   7    18053.26    17999.57    282.52 o 
 -10   4   7    35218.93    30653.08    443.09 o 
  -8   4   7     9511.59     7901.23    120.27 o 
  -6   4   7    13580.88    12301.04    167.09 o 
  -4   4   7    51659.92    49608.61   1281.54 o 
  -2   4   7    10786.00     9319.23    155.63 o 
   0   4   7     7655.86     9364.44    235.57 o 
   2   4   7    36032.52    34720.66    346.74 o 
   4   4   7    29537.87    26876.07    305.39 o 
   6   4   7    14161.52    12392.44    443.76 o 
   8   4   7     2988.92     3127.48     98.67 o 
  10   4   7     5304.64     5601.75    178.73 o 
  12   4   7     5004.26     4556.95    127.75 o 
  14   4   7      858.79      935.47     69.47 o 
  16   4   7      822.64      600.63     64.07 o 
  18   4   7     3341.66     3337.60    171.73 o 
  20   4   7      573.86      713.69     94.54 o 
  22   4   7      403.16      284.95     64.63 o 
  24   4   7      626.20      653.28     95.33 o 
  26   4   7      145.70      202.54     75.27 o 
  28   4   7      159.30      273.37    120.93 o 
 -29   5   7      240.06      158.25     95.20 o 
 -27   5   7     1257.84     1436.92    154.97 o 
 -25   5   7       69.38       76.67     54.46 o 
 -23   5   7      727.16      693.42     81.74 o 
 -21   5   7     5366.58     4583.71    206.69 o 
 -19   5   7      283.77      256.52     70.86 o 
 -17   5   7     1985.94     2190.54     94.35 o 
 -15   5   7     3590.62     3786.45    183.47 o 
 -13   5   7     1117.81      944.92     62.39 o 
 -11   5   7      918.40      949.09     67.83 o 
  -9   5   7     9248.65    10111.26    252.54 o 
  -7   5   7     2827.75     2964.85    108.54 o 
  -5   5   7       92.71       18.45     15.49 o 
  -3   5   7     9245.21    10152.96    303.90 o 
  -1   5   7     2106.80     1806.99     99.46 o 
   1   5   7     5488.22     5226.22     89.65 o 
   3   5   7     3640.13     4211.92     77.37 o 
   5   5   7     3860.02     4425.83    163.15 o 
   7   5   7        6.73       30.81     25.42 o 
   9   5   7     4283.40     4139.14    120.37 o 
  11   5   7       21.11       32.58     33.39 o 
  13   5   7      911.44      769.18     87.25 o 
  15   5   7     1014.02     1265.02     84.88 o 
  17   5   7       47.91      104.07     45.46 o 
  19   5   7       90.24       26.51     46.14 o 
  21   5   7       74.08       53.64     50.66 o 
  23   5   7       57.91       30.76     52.64 o 
  25   5   7        6.00      -51.08     84.08 o 
  27   5   7       26.99       20.77     67.18 o 
 -30   6   7      173.36      352.76    129.43 o 
 -28   6   7      121.88      107.76    139.82 o 
 -26   6   7      449.80      357.21    180.45 o 
 -24   6   7     1263.09     1476.97    156.83 o 
 -22   6   7        9.18      -59.37     40.15 o 
 -20   6   7       27.93      -24.92     38.50 o 
 -18   6   7    11615.07    12379.35    314.57 o 
 -16   6   7      979.77     1227.52     75.20 o 
 -14   6   7        0.90       12.61     24.72 o 
 -12   6   7     3448.23     3346.59    238.34 o 
 -10   6   7    12048.33    11783.98    250.10 o 
  -8   6   7     3223.17     3561.48     85.88 o 
  -6   6   7     2678.13     2917.18     94.64 o 
  -4   6   7    33034.84    32309.36    876.68 o 
  -2   6   7    19492.29    19836.97    633.99 o 
   0   6   7     4044.85     3906.85     87.61 o 
   2   6   7     8614.20     9044.58    130.54 o 
   4   6   7    13778.95    13326.21    449.72 o 
   6   6   7    16471.11    15927.54    270.14 o 
   8   6   7     1572.28     1477.35     79.53 o 
  10   6   7     9593.42     9715.44    207.24 o 
  12   6   7      874.74      951.08     74.93 o 
  14   6   7     1776.25     1492.47     92.66 o 
  16   6   7      586.40      727.03     75.83 o 
  18   6   7      969.06      903.47     84.52 o 
  20   6   7        1.43        1.30     47.51 o 
  22   6   7      234.84      232.82     67.15 o 
  24   6   7       43.47       24.13     75.58 o 
  26   6   7       52.00       20.50     70.35 o 
 -29   7   7      592.21      608.62    187.06 o 
 -27   7   7     1852.53     1858.47    178.33 o 
 -25   7   7      617.80      710.52    136.99 o 
 -23   7   7     1952.83     1683.77    154.31 o 
 -21   7   7     8167.78     7711.68    209.95 o 
 -19   7   7     3086.01     3089.75    108.74 o 
 -17   7   7     1769.96     2029.42     99.35 o 
 -15   7   7     7997.78     7421.49    178.51 o 
 -13   7   7     6998.69     7014.69    176.60 o 
 -11   7   7       30.83       53.96     29.83 o 
  -9   7   7    10170.73    10465.67    171.59 o 
  -7   7   7    14937.53    13981.26    365.72 o 
  -5   7   7     7250.86     7164.53    324.56 o 
  -3   7   7     3150.68     3765.13    159.29 o 
  -1   7   7     4312.84     3986.36    158.18 o 
   1   7   7    32631.29    29840.21    460.22 o 
   3   7   7      214.95      323.62     39.07 o 
   5   7   7    12168.74    11708.73    324.11 o 
   7   7   7     9517.83     9333.02    216.19 o 
   9   7   7      160.03      190.46     44.35 o 
  11   7   7     2142.01     2085.00    103.22 o 
  13   7   7     5944.72     5852.39    169.98 o 
  15   7   7     1916.60     1906.46    140.74 o 
  17   7   7        9.94       20.38     46.89 o 
  19   7   7      793.49      896.18    116.82 o 
  21   7   7      697.41      450.55     77.76 o 
  23   7   7        2.76      -84.15     57.63 o 
  25   7   7       31.92       87.28     72.37 o 
 -28   8   7      357.57      373.42    115.77 o 
 -26   8   7       68.90       16.42     75.72 o 
 -24   8   7        4.08       34.07     67.22 o 
 -22   8   7      115.77      209.86     78.79 o 
 -20   8   7       82.17      -34.03     37.47 o 
 -18   8   7       80.06       70.10     36.10 o 
 -16   8   7     3870.81     3615.03    203.43 o 
 -14   8   7     1619.02     1652.20     88.38 o 
 -12   8   7     2272.37     2114.55    110.40 o 
 -10   8   7     8904.85     8558.31    193.67 o 
  -8   8   7     5968.18     5884.75    170.73 o 
  -6   8   7      292.13      377.34     38.94 o 
  -4   8   7     7926.04     8219.20    332.21 o 
  -2   8   7       76.59      186.63     29.38 o 
   0   8   7      295.24      214.43     34.98 o 
   2   8   7      120.56      141.79     32.47 o 
   4   8   7        2.22       25.69     26.74 o 
   6   8   7      634.55      818.48     66.73 o 
   8   8   7      224.68      338.20     63.68 o 
  10   8   7      373.64      506.87     62.53 o 
  12   8   7      719.98      648.64     71.78 o 
  14   8   7      508.84      650.89     77.80 o 
  16   8   7       36.95      -10.74     46.50 o 
  18   8   7       72.33        9.83     47.14 o 
  20   8   7      145.29      268.70     73.03 o 
  22   8   7      421.29      223.05     83.89 o 
  24   8   7      187.95      129.55     98.25 o 
 -27   9   7      730.96      826.20    153.99 o 
 -25   9   7      101.43       83.90     87.86 o 
 -23   9   7      459.62      382.95     97.29 o 
 -21   9   7      935.88      957.23    151.16 o 
 -19   9   7     1459.51     1804.32    155.84 o 
 -17   9   7       65.68       27.15     36.47 o 
 -15   9   7    10900.07    10532.40    232.69 o 
 -13   9   7     3414.33     3601.26    128.97 o 
 -11   9   7       25.43       73.36     33.63 o 
  -9   9   7    17992.59    16665.35    302.11 o 
  -7   9   7    18893.90    19088.45    336.82 o 
  -5   9   7      285.78      507.73     53.39 o 
  -3   9   7     9181.57     9132.73    276.76 o 
  -1   9   7    17481.85    16955.48    393.94 o 
   1   9   7     6214.65     6794.70    147.22 o 
   3   9   7      275.63      172.19     40.91 o 
   5   9   7     3469.61     3595.25    146.45 o 
   7   9   7     2152.78     1814.91    172.14 o 
   9   9   7       18.64       93.61     44.65 o 
  11   9   7      710.73      740.93     75.86 o 
  13   9   7     6063.36     6172.98    187.50 o 
  15   9   7     3067.92     3419.03    147.07 o 
  17   9   7      183.43      299.77     76.76 o 
  19   9   7      415.40      297.45     72.26 o 
  21   9   7     1732.58     1680.54    150.98 o 
  23   9   7      139.57      177.90    120.93 o 
 -26  10   7      309.36      188.08    104.19 o 
 -24  10   7     2187.05     2397.90    197.62 o 
 -22  10   7        1.54      -33.24     58.61 o 
 -20  10   7     1037.49      967.47     94.27 o 
 -18  10   7     2644.37     2512.73    138.08 o 
 -16  10   7      714.98      639.55     69.40 o 
 -14  10   7     2856.73     2705.66    121.45 o 
 -12  10   7    12595.69    12468.55    378.50 o 
 -10  10   7     1275.16     1209.92    128.41 o 
  -8  10   7     1471.64     1374.50     89.71 o 
  -6  10   7      906.89      658.11     63.10 o 
  -4  10   7     8762.64     8649.95    198.20 o 
  -2  10   7     7689.77     7408.00    232.09 o 
   0  10   7      154.81      184.69     57.56 o 
   2  10   7     3133.03     3047.74    118.63 o 
   4  10   7    15555.51    15595.31    263.28 o 
   6  10   7      514.41      730.82     65.72 o 
   8  10   7     1607.76     1617.82    151.32 o 
  10  10   7     2471.49     2302.11    121.11 o 
  12  10   7      241.98      227.10     59.75 o 
  14  10   7      308.85      178.28     57.30 o 
  16  10   7      736.25      835.98     93.78 o 
  18  10   7      783.65      833.17    152.34 o 
  20  10   7     1112.99      944.63    126.74 o 
  22  10   7        0.34        5.26     71.96 o 
 -25  11   7      165.49      102.33     87.94 o 
 -23  11   7      150.03      156.80     87.94 o 
 -21  11   7      381.89      422.78     65.26 o 
 -19  11   7      532.71      783.71    119.01 o 
 -17  11   7      108.44      101.55     47.68 o 
 -15  11   7       54.59      131.23     60.83 o 
 -13  11   7       47.55       -1.03     45.63 o 
 -11  11   7      570.49      462.62     63.17 o 
  -9  11   7      940.70     1078.25     81.97 o 
  -7  11   7        9.22        7.05     35.87 o 
  -5  11   7     1039.75     1439.18    116.12 o 
  -3  11   7     1258.76     1238.88    144.55 o 
  -1  11   7      345.54      367.75     75.36 o 
   1  11   7     1276.94     1425.32    101.73 o 
   3  11   7      107.53      130.38     50.50 o 
   5  11   7       58.37       70.67     40.37 o 
   7  11   7      713.40      991.63     77.12 o 
   9  11   7      530.84      612.76     76.34 o 
  11  11   7      317.23      205.36     61.33 o 
  13  11   7      264.05      275.86     69.33 o 
  15  11   7       14.25      -19.56     64.73 o 
  17  11   7      520.99      717.70    123.88 o 
  19  11   7       42.75      180.38     82.86 o 
  21  11   7        1.01       40.16     75.78 o 
 -22  12   7      216.31      227.20     95.19 o 
 -20  12   7      416.24      442.18     76.86 o 
 -18  12   7     4845.06     5045.45    195.56 o 
 -16  12   7     2780.38     2999.41    150.80 o 
 -14  12   7      125.49      127.47     62.12 o 
 -12  12   7     2945.75     2648.40    171.02 o 
 -10  12   7     5523.56     5980.59    181.32 o 
  -8  12   7     1885.42     2044.25    204.82 o 
  -6  12   7       21.52      -10.53     50.09 o 
  -4  12   7    11745.18    11311.74    321.22 o 
  -2  12   7    13230.82    13974.23    368.55 o 
   0  12   7      111.99      153.33     62.95 o 
   2  12   7     3635.49     3701.52    154.09 o 
   4  12   7    10229.22    10120.17    380.33 o 
   6  12   7        5.05       21.44     39.96 o 
   8  12   7      950.14     1010.81     82.73 o 
  10  12   7     2027.92     2162.10    154.86 o 
  12  12   7     1416.30     1676.43    120.83 o 
  14  12   7       68.71       45.89     58.48 o 
  16  12   7      826.18      821.12    104.17 o 
  18  12   7      259.66      345.05    199.34 o 
  20  12   7      129.04      280.57     97.65 o 
 -21  13   7     1020.15     1200.88    103.10 o 
 -19  13   7       92.86       27.59     51.60 o 
 -17  13   7      291.25      234.33     77.05 o 
 -15  13   7     1350.30     1421.19    116.99 o 
 -13  13   7      741.09      967.45    247.52 o 
 -11  13   7       61.68       29.29     52.20 o 
  -9  13   7     1761.55     1834.14    292.87 o 
  -7  13   7     2505.01     2518.44    212.57 o 
  -5  13   7      102.78      102.73     63.20 o 
  -3  13   7     5144.01     5191.50    341.05 o 
  -1  13   7     5172.10     4709.05    417.58 o 
   1  13   7      515.18      590.78    102.03 o 
   3  13   7      920.69      816.31     92.90 o 
   5  13   7     3353.08     2954.62    152.90 o 
   7  13   7     1796.78     1835.66    131.33 o 
   9  13   7       39.22       13.42     45.44 o 
  11  13   7       19.16      -17.86     52.63 o 
  13  13   7      991.79      799.96    109.28 o 
  15  13   7      671.45      568.18    166.88 o 
  17  13   7       76.34       57.97     67.77 o 
 -18  14   7      104.05      132.63     63.33 o 
 -16  14   7      774.70      921.57    115.23 o 
 -14  14   7      663.97      470.09     82.31 o 
 -12  14   7       36.37       35.66     63.96 o 
 -10  14   7      929.66      922.07    179.50 o 
  -8  14   7        1.42      -96.36     69.91 o 
  -6  14   7     1448.53     1709.99    228.63 o 
  -4  14   7     2891.20     3059.48    186.09 o 
  -2  14   7      783.74      757.18    184.23 o 
   0  14   7      226.09       85.73     70.35 o 
   2  14   7        1.73       52.55     63.09 o 
   4  14   7       58.32       84.41     59.59 o 
   6  14   7      613.28      513.36     88.31 o 
   8  14   7      240.96      300.92     80.83 o 
  10  14   7      473.94      501.81    154.35 o 
  12  14   7      311.30      326.09    102.10 o 
  14  14   7       10.15      -33.86     58.13 o 
  16  14   7      267.98      371.54     88.34 o 
 -15  15   7     1909.90     1708.99    134.17 o 
 -13  15   7     1231.81     1000.38    130.75 o 
 -11  15   7      116.54       22.80     84.08 o 
  -9  15   7     1703.50     1776.12    239.97 o 
  -7  15   7     1101.95     1182.82    207.84 o 
  -5  15   7      627.14      827.60    185.17 o 
  -3  15   7       35.34      118.40     77.18 o 
  -1  15   7     2497.94     2433.15    182.50 o 
   1  15   7     3900.51     3916.99    396.79 o 
   3  15   7      120.29      112.00     79.84 o 
   5  15   7     3236.18     3289.09    178.56 o 
   7  15   7     5148.41     5509.97    217.33 o 
   9  15   7       78.39      291.63    118.76 o 
  11  15   7      111.71      105.16     73.65 o 
  13  15   7      579.24      617.66    104.67 o 
 -12  16   7      517.30      284.66     96.17 o 
 -10  16   7      469.74      315.55    143.60 o 
  -8  16   7        8.21       66.13    115.26 o 
  -6  16   7      510.39      428.92    156.83 o 
  -4  16   7      354.09      423.25    168.17 o 
  -2  16   7        3.61      -12.00     73.93 o 
   0  16   7     1055.99      994.32    140.70 o 
   2  16   7      525.10      543.38    118.32 o 
   4  16   7      118.92      103.85     88.15 o 
   6  16   7      103.00       35.18     72.76 o 
   8  16   7       27.00      -12.48     67.22 o 
  10  16   7       10.40      -33.84     71.07 o 
  -5  17   7       73.87      281.53    175.72 o 
  -3  17   7      179.02      234.30    164.39 o 
  -1  17   7      688.40      832.22    175.72 o 
   1  17   7      641.86      558.09    143.60 o 
   3  17   7       78.34       72.79    153.99 o 
 -30   0   8      825.00     1305.64    207.84 o 
 -28   0   8       24.41       43.46    105.81 o 
 -26   0   8      661.25      417.58    132.26 o 
 -24   0   8     6082.86     6624.57    336.33 o 
 -22   0   8    12330.80    12144.07    321.96 o 
 -20   0   8     2325.60     2220.16    183.28 o 
 -18   0   8    32452.60    30350.95    769.02 o 
 -16   0   8     4388.33     4498.89    213.51 o 
 -14   0   8     6139.36     5630.69    228.63 o 
 -12   0   8     9443.25     9454.68    262.64 o 
 -10   0   8    48306.79    41367.80    618.17 o 
  -8   0   8     3292.84     4669.59    206.90 o 
  -6   0   8    17100.81    17471.25    293.49 o 
  -4   0   8    12341.53    10662.99    196.66 o 
  -2   0   8    16830.40    14665.67    251.53 o 
   0   0   8      462.06      359.64     34.66 o 
   2   0   8    23776.79    23724.55    378.73 o 
   4   0   8    38752.28    37041.05    567.81 o 
   6   0   8    52886.05    52231.30   1101.58 o 
   8   0   8   155715.05   158417.11   3132.78 o 
  10   0   8    52364.80    49104.43    769.16 o 
  12   0   8     5894.46     5690.69    170.13 o 
  14   0   8     5361.64     4640.68    161.02 o 
  16   0   8    16769.01    16738.54    434.58 o 
  18   0   8     3040.39     3489.41    149.32 o 
  20   0   8       54.06       17.58     59.52 o 
  22   0   8       93.77       81.73     54.48 o 
  24   0   8     1492.95     1520.42    127.51 o 
  26   0   8      183.71      187.81     76.94 o 
  28   0   8        8.13       90.70    103.92 o 
 -31   1   8       14.81      -61.48     80.76 o 
 -29   1   8      377.39      233.73     94.19 o 
 -27   1   8       30.54       17.82     71.40 o 
 -25   1   8      112.84       79.41     53.79 o 
 -23   1   8      184.77      137.12     53.37 o 
 -21   1   8     1586.80     1682.49     86.58 o 
 -19   1   8        2.46       -6.84     43.85 o 
 -17   1   8        0.31      -15.78     33.89 o 
 -15   1   8     1823.23     1640.65     92.50 o 
 -13   1   8    11544.98    10640.05    249.92 o 
 -11   1   8       34.41       68.89     22.06 o 
  -9   1   8    16489.39    16762.00    203.19 o 
  -7   1   8    33480.24    31929.46    345.77 o 
  -5   1   8     2952.53     2225.39     52.42 o 
  -3   1   8    10352.58    10474.18    179.18 o 
  -1   1   8      157.88      189.49     65.88 o 
   1   1   8     7661.04     6874.18    134.54 o 
   3   1   8      140.92      231.20     36.47 o 
   5   1   8     6100.65     6507.70    184.00 o 
   7   1   8     9851.97    10479.58    215.75 o 
   9   1   8      590.99      623.09     47.99 o 
  11   1   8      702.95      773.24    115.00 o 
  13   1   8      126.09       82.17     32.21 o 
  15   1   8      105.60      137.62     35.60 o 
  17   1   8        3.28       -5.91     29.75 o 
  19   1   8      233.78      182.66     43.28 o 
  21   1   8      237.56      192.08     45.34 o 
  23   1   8      261.47      387.29     58.56 o 
  25   1   8        8.22       20.41     45.82 o 
  27   1   8       49.08       83.14     57.82 o 
 -30   2   8      271.07      268.77    101.09 o 
 -28   2   8      257.32      106.47     66.18 o 
 -26   2   8     1922.35     2060.81    127.02 o 
 -24   2   8     1310.51     1380.54    102.22 o 
 -22   2   8      829.42      978.61     85.14 o 
 -20   2   8     6337.46     5476.46    195.91 o 
 -18   2   8    15430.18    14541.58    325.71 o 
 -16   2   8      777.07      927.90     76.12 o 
 -14   2   8       40.32       67.24     26.34 o 
 -12   2   8     1301.82     1059.44     56.10 o 
 -10   2   8    20854.57    19541.21    432.90 o 
  -8   2   8     3313.90     2726.03     83.61 o 
  -6   2   8     1174.06      930.12     35.62 o 
  -4   2   8      709.21      461.50     26.55 o 
  -2   2   8       80.29       99.96     16.61 o 
   0   2   8     9966.94     9455.26    147.08 o 
   2   2   8     9467.92     7898.92    131.27 o 
   4   2   8     3517.39     3204.51     68.99 o 
   6   2   8    14568.86    14703.62    192.88 o 
   8   2   8    16277.00    16046.51    254.62 o 
  10   2   8     4879.89     4818.19    120.54 o 
  12   2   8      408.85      501.67     49.61 o 
  14   2   8      725.57      629.70     58.38 o 
  16   2   8        3.79      -16.65     39.11 o 
  18   2   8      436.59      468.29     61.83 o 
  20   2   8        7.11       -6.45     40.49 o 
  22   2   8       26.43       17.87     40.29 o 
  24   2   8      608.26      654.83     75.82 o 
  26   2   8       63.56       69.84     67.46 o 
  28   2   8       34.80      -89.70     95.42 o 
 -31   3   8       62.44       32.12    124.71 o 
 -29   3   8     1266.09     1373.95    119.64 o 
 -27   3   8     2428.73     3135.84    156.91 o 
 -25   3   8      127.72      233.98     64.59 o 
 -23   3   8     1494.81     1566.31    115.81 o 
 -21   3   8     6636.42     7104.36    627.31 o 
 -19   3   8     2544.12     2815.83    137.40 o 
 -17   3   8     6147.72     5582.22    181.18 o 
 -15   3   8    13273.80    12280.32    256.64 o 
 -13   3   8    25169.66    23288.42    339.99 o 
 -11   3   8      862.31     1104.35     71.49 o 
  -9   3   8    22442.36    21020.70    304.33 o 
  -7   3   8    26167.50    23995.12    574.09 o 
  -5   3   8     8947.68     7734.44    117.00 o 
  -3   3   8    16255.93    16974.33    259.63 o 
  -1   3   8    64044.60    60277.57    709.26 o 
   1   3   8    24131.64    20919.57    279.45 o 
   3   3   8      374.62      329.24     25.84 o 
   5   3   8    15475.53    14362.58    230.19 o 
   7   3   8    25423.59    24169.76    286.06 o 
   9   3   8      995.45      812.96     56.20 o 
  11   3   8     1425.33     1144.01    134.26 o 
  13   3   8     4292.23     3869.58    120.02 o 
  15   3   8     3482.93     3752.49    205.77 o 
  17   3   8       14.69      -28.88     34.00 o 
  19   3   8      720.01      668.08    147.22 o 
  21   3   8      104.96      215.14     55.15 o 
  23   3   8        0.30        1.83     50.81 o 
  25   3   8      292.70      296.95     71.43 o 
  27   3   8      150.42      146.21     80.63 o 
 -30   4   8       26.97      -22.01     80.03 o 
 -28   4   8      119.07      103.18     68.18 o 
 -26   4   8      234.24      214.46     69.05 o 
 -24   4   8      414.65      393.55     72.02 o 
 -22   4   8      275.99      267.85     59.73 o 
 -20   4   8      727.32      840.28     90.29 o 
 -18   4   8       11.02       40.81     73.69 o 
 -16   4   8     1721.15     1567.60     77.27 o 
 -14   4   8     8377.63     8330.11    174.84 o 
 -12   4   8      483.45      356.74     40.52 o 
 -10   4   8     1961.78     1849.47     94.33 o 
  -8   4   8     3087.69     3386.06    145.93 o 
  -6   4   8    13604.08    14608.34    300.27 o 
  -4   4   8      287.78      363.22     28.64 o 
  -2   4   8     2295.77     2461.33     72.13 o 
   0   4   8     9510.13     8495.13    147.16 o 
   2   4   8     4118.39     4415.91     87.26 o 
   4   4   8     1029.09     1105.45     40.87 o 
   6   4   8      188.85      163.33     34.04 o 
   8   4   8     2176.32     2278.65     85.78 o 
  10   4   8        0.84      -35.63     23.75 o 
  12   4   8     1867.46     1864.13     89.48 o 
  14   4   8        0.31      -33.95     32.97 o 
  16   4   8      163.15      112.61     43.96 o 
  18   4   8       23.64       53.66     67.43 o 
  20   4   8      147.42      190.59     65.53 o 
  22   4   8      110.59      149.54     57.21 o 
  24   4   8       20.18       47.98     53.15 o 
  26   4   8        3.87      -23.30     63.47 o 
 -29   5   8      168.86      162.62    112.42 o 
 -27   5   8     1047.13     1269.53    150.91 o 
 -25   5   8      449.32      522.64     81.15 o 
 -23   5   8      306.33      307.03     66.00 o 
 -21   5   8     3092.99     3862.41    171.97 o 
 -19   5   8      137.72      101.35     50.80 o 
 -17   5   8    15650.81    14840.55    433.64 o 
 -15   5   8    20905.35    20256.66    326.69 o 
 -13   5   8    23276.79    22435.08    345.72 o 
 -11   5   8     2862.92     2640.75    172.53 o 
  -9   5   8    24356.40    25347.46    412.91 o 
  -7   5   8    18517.15    17361.55    339.54 o 
  -5   5   8     3233.75     3050.67     76.59 o 
  -3   5   8       17.30       66.32     22.36 o 
  -1   5   8    15634.45    15886.78    429.30 o 
   1   5   8    14043.07    12809.14    306.07 o 
   3   5   8     1026.95      843.64     58.10 o 
   5   5   8    13737.02    13101.15    229.24 o 
   7   5   8     6814.84     7216.56    248.65 o 
   9   5   8      758.40      873.81     87.53 o 
  11   5   8     5243.28     5018.26    142.50 o 
  13   5   8     4216.31     4285.42    172.34 o 
  15   5   8      564.83      685.40     70.17 o 
  17   5   8      531.78      379.63     61.18 o 
  19   5   8      456.04      502.01     70.32 o 
  21   5   8        1.47      -21.87     47.96 o 
  23   5   8      186.60      123.43     58.75 o 
  25   5   8      305.36      165.33     74.82 o 
  27   5   8      190.07      128.23     75.27 o 
 -28   6   8      125.86       34.96     78.83 o 
 -26   6   8     1900.15     2122.55    176.94 o 
 -24   6   8      515.13      614.67     87.87 o 
 -22   6   8      280.61      331.86     63.51 o 
 -20   6   8       70.44       38.73     46.76 o 
 -18   6   8      814.91      767.87     83.52 o 
 -16   6   8    17442.81    16147.26    289.11 o 
 -14   6   8      202.47      167.58     38.39 o 
 -12   6   8     1369.86     1383.12     76.55 o 
 -10   6   8    17991.02    16758.54    518.54 o 
  -8   6   8     4930.04     4313.88    122.23 o 
  -6   6   8     7829.10     7569.11    163.85 o 
  -4   6   8    35452.50    35052.16   1055.09 o 
  -2   6   8    24115.98    21523.73    824.03 o 
   0   6   8      369.29      495.30     48.16 o 
   2   6   8     6428.73     6428.27    206.94 o 
   4   6   8     1849.21     1713.82     80.18 o 
   6   6   8     2762.85     2964.07    111.91 o 
   8   6   8    13261.10    13524.98    252.24 o 
  10   6   8     7661.33     7535.51    207.93 o 
  12   6   8     3093.14     3435.98    126.18 o 
  14   6   8      248.25      212.38     52.21 o 
  16   6   8     3022.02     2628.70    121.48 o 
  18   6   8     1794.10     1505.17    128.98 o 
  20   6   8      839.12      837.69    105.40 o 
  22   6   8      206.92       80.83     58.57 o 
  24   6   8      886.43      804.83    112.13 o 
  26   6   8       18.59      -14.90     86.92 o 
 -29   7   8      158.08      268.04    107.12 o 
 -27   7   8      240.97      274.22    104.19 o 
 -25   7   8        0.09       89.75     71.22 o 
 -23   7   8      694.14      810.69     86.72 o 
 -21   7   8      217.76      240.42     74.48 o 
 -19   7   8      910.61     1061.62    100.79 o 
 -17   7   8     2196.78     1855.65    158.59 o 
 -15   7   8    12849.48    12054.34    244.16 o 
 -13   7   8       31.72       -0.86     25.77 o 
 -11   7   8     2339.21     2180.14     95.55 o 
  -9   7   8     2216.99     2188.52     95.10 o 
  -7   7   8    11691.05    11003.01    226.36 o 
  -5   7   8     6556.73     7692.59    294.54 o 
  -3   7   8     1461.96     1474.86     94.66 o 
  -1   7   8     3947.54     3742.10    106.25 o 
   1   7   8       56.50      147.43     31.42 o 
   3   7   8      279.14      203.76     34.69 o 
   5   7   8      219.89      285.57     40.50 o 
   7   7   8      861.83      855.70     68.36 o 
   9   7   8      310.16      239.28     48.48 o 
  11   7   8      624.09      484.42     62.53 o 
  13   7   8      799.66      840.72     78.25 o 
  15   7   8        2.40       -4.69     43.37 o 
  17   7   8       90.67       41.57     49.42 o 
  19   7   8        6.00       18.58     52.77 o 
  21   7   8      106.49      123.99     60.85 o 
  23   7   8        5.57      -66.09     57.66 o 
  25   7   8      201.74      118.00     78.97 o 
 -28   8   8       61.75       54.61     90.12 o 
 -26   8   8     1902.99     2097.25    187.69 o 
 -24   8   8     4798.10     4642.49    343.89 o 
 -22   8   8      546.94      669.19    128.49 o 
 -20   8   8     2930.86     2468.88    125.36 o 
 -18   8   8     4981.17     5050.48    155.33 o 
 -16   8   8     6766.29     6860.41    179.95 o 
 -14   8   8     4602.57     4087.45    134.92 o 
 -12   8   8     3586.42     3252.57    119.21 o 
 -10   8   8     5460.70     5064.09    160.83 o 
  -8   8   8      107.61       76.65     32.84 o 
  -6   8   8      530.61      767.91     51.53 o 
  -4   8   8    14294.27    13767.71    460.26 o 
  -2   8   8     8943.39     8446.76    282.53 o 
   0   8   8     2180.65     2229.04     94.99 o 
   2   8   8    15820.86    15577.32    423.81 o 
   4   8   8     8109.60     7074.71    160.76 o 
   6   8   8      387.46      498.51     58.82 o 
   8   8   8      584.89      543.03     61.99 o 
  10   8   8     5857.80     5680.26    204.97 o 
  12   8   8     1680.15     1511.71     98.99 o 
  14   8   8      304.17      197.92     55.33 o 
  16   8   8      732.48      753.28     88.03 o 
  18   8   8      149.17      162.84     58.26 o 
  20   8   8       33.49      -55.28     50.83 o 
  22   8   8      987.58      934.07    183.28 o 
  24   8   8      310.71      283.60    223.91 o 
 -27   9   8      637.90      739.87    184.23 o 
 -25   9   8        0.52       50.97     77.46 o 
 -23   9   8      274.35      296.24     88.84 o 
 -21   9   8     1657.17     1947.78    306.10 o 
 -19   9   8      283.56      484.56    140.04 o 
 -17   9   8      650.16      407.43     59.75 o 
 -15   9   8     4491.48     3771.14    293.56 o 
 -13   9   8     2190.25     2259.27    108.28 o 
 -11   9   8       40.04       84.33     49.15 o 
  -9   9   8     1683.13     1833.29    137.73 o 
  -7   9   8       30.62       15.65     27.43 o 
  -5   9   8        1.62      108.12     40.63 o 
  -3   9   8     1193.06     1301.25    110.54 o 
  -1   9   8    10634.42    10400.10    208.21 o 
   1   9   8     6348.94     5975.14    138.77 o 
   3   9   8      240.41      228.94     40.45 o 
   5   9   8     9009.24     8935.52    209.70 o 
   7   9   8     2482.10     2407.76    110.86 o 
   9   9   8      735.66      760.80     75.24 o 
  11   9   8      373.08      341.80     61.47 o 
  13   9   8     1098.53      844.00     83.43 o 
  15   9   8      446.96      434.62    126.47 o 
  17   9   8      381.01      264.85     68.30 o 
  19   9   8      102.58       16.93     62.18 o 
  21   9   8       50.00        9.06     60.97 o 
  23   9   8        3.90       46.52     75.31 o 
 -24  10   8      713.43      867.08    140.72 o 
 -22  10   8        0.90       -0.33     58.72 o 
 -20  10   8      186.16      162.83     54.69 o 
 -18  10   8      672.93      652.64     93.52 o 
 -16  10   8      651.66      736.62     74.27 o 
 -14  10   8       27.15       44.79     40.17 o 
 -12  10   8     4215.97     4084.60    143.19 o 
 -10  10   8     6703.02     6805.78    253.81 o 
  -8  10   8       59.09       55.83     42.10 o 
  -6  10   8      422.96      572.55     52.96 o 
  -4  10   8      227.36      331.61     63.47 o 
  -2  10   8      181.65      268.19     60.77 o 
   0  10   8       30.51       60.30     45.96 o 
   2  10   8      504.88      477.11     54.40 o 
   4  10   8     2112.08     2227.37    119.18 o 
   6  10   8       90.96       47.47     42.00 o 
   8  10   8     1284.56     1207.20     90.42 o 
  10  10   8     2313.96     2812.34    130.07 o 
  12  10   8       63.83      112.91     51.46 o 
  14  10   8      952.91      862.14    121.26 o 
  16  10   8      485.57      682.55     98.77 o 
  18  10   8       83.36       82.38     62.86 o 
  20  10   8        4.52      -29.59     63.27 o 
  22  10   8      114.80      -16.41     68.16 o 
 -23  11   8     1020.36      879.82    138.81 o 
 -21  11   8      196.61       75.43     69.32 o 
 -19  11   8      158.81      194.78     60.53 o 
 -17  11   8     2030.61     1932.17    147.86 o 
 -15  11   8     6948.41     6581.93    341.84 o 
 -13  11   8     7873.01     8274.55    306.51 o 
 -11  11   8      426.95      482.95     69.30 o 
  -9  11   8     4589.10     4608.50    154.50 o 
  -7  11   8     9531.05     9293.23    225.51 o 
  -5  11   8     4492.49     4074.46    176.59 o 
  -3  11   8      357.54      395.09     73.93 o 
  -1  11   8     7752.25     8074.99    331.61 o 
   1  11   8     2844.27     3042.65    162.87 o 
   3  11   8      585.60      594.70     76.99 o 
   5  11   8     8452.66     8701.23    238.91 o 
   7  11   8      637.08      613.75     67.59 o 
   9  11   8      577.00      564.74     78.17 o 
  11  11   8        3.45      -13.90     46.87 o 
  13  11   8        7.86      -14.38     47.70 o 
  15  11   8       21.79       14.73     50.18 o 
  17  11   8      137.30       95.44     69.33 o 
  19  11   8        9.26       49.10     67.45 o 
  21  11   8      101.29      199.95     90.49 o 
 -22  12   8      189.87       89.65    114.31 o 
 -20  12   8      232.26       86.71     56.96 o 
 -18  12   8      839.52      770.40    133.73 o 
 -16  12   8       72.86       39.50     56.71 o 
 -14  12   8      567.76      404.28     85.55 o 
 -12  12   8      648.14      566.44     79.81 o 
 -10  12   8      111.08      113.57     46.33 o 
  -8  12   8     3958.00     3725.76    322.16 o 
  -6  12   8       55.57       66.13     86.92 o 
  -4  12   8      743.67      943.09    105.77 o 
  -2  12   8     1873.60     1807.20    137.40 o 
   0  12   8     2737.67     2709.50    160.26 o 
   2  12   8      817.24      996.68    139.63 o 
   4  12   8       10.75      -22.56     46.88 o 
   6  12   8      493.80      487.69    105.50 o 
   8  12   8      812.00      706.87     74.71 o 
  10  12   8      535.87      299.55     69.88 o 
  12  12   8       69.62       66.10     56.74 o 
  14  12   8      836.38      639.20     91.85 o 
  16  12   8      389.16      364.07     86.83 o 
  18  12   8       18.02       54.44     68.70 o 
 -21  13   8      818.49      889.35    173.39 o 
 -19  13   8     1747.58     1969.09    141.68 o 
 -17  13   8      144.24       68.82     52.97 o 
 -15  13   8     1281.46     1147.74    131.48 o 
 -13  13   8     2150.70     2234.82    167.01 o 
 -11  13   8      139.87       97.34     60.52 o 
  -9  13   8      401.54      320.96    125.65 o 
  -7  13   8      627.52      954.21    216.35 o 
  -5  13   8        2.25       64.24    103.92 o 
  -3  13   8      294.61      372.49     85.01 o 
  -1  13   8     1660.80     1733.38    142.99 o 
   1  13   8      809.31      990.43    162.50 o 
   3  13   8        8.74       19.66     58.97 o 
   5  13   8     4077.35     4769.09    187.06 o 
   7  13   8     1807.26     1924.02    133.95 o 
   9  13   8      190.21      238.09     86.84 o 
  11  13   8     1479.75     1154.45    112.24 o 
  13  13   8     1936.78     2135.26    140.63 o 
  15  13   8      608.00      509.35     92.53 o 
  17  13   8        1.14      -11.53     71.35 o 
 -18  14   8     1472.84     1376.28    124.18 o 
 -16  14   8      229.31      239.79     71.54 o 
 -14  14   8        3.97       -5.14     47.78 o 
 -12  14   8      548.75      368.45    128.49 o 
 -10  14   8     1854.72     2048.21    249.41 o 
  -8  14   8      170.32      263.72     80.68 o 
  -6  14   8     1826.26     1925.72    153.76 o 
  -4  14   8     5735.62     5655.26    374.12 o 
  -2  14   8     1926.62     2473.53    213.51 o 
   0  14   8      943.91     1019.84    123.81 o 
   2  14   8     3203.59     3229.23    355.22 o 
   4  14   8     1446.52     1438.02    121.88 o 
   6  14   8       71.85      106.55     61.94 o 
   8  14   8     1893.29     1780.84    135.94 o 
  10  14   8      732.65      590.11    121.72 o 
  12  14   8      287.57      305.54     79.68 o 
  14  14   8      163.79       22.28     61.22 o 
 -15  15   8      258.00      458.13    105.45 o 
 -13  15   8        3.27      -18.31     60.25 o 
 -11  15   8       43.75      160.61    117.15 o 
  -9  15   8      117.24      306.10    136.04 o 
  -7  15   8      312.75      755.80    183.28 o 
  -5  15   8       18.13      124.71     98.25 o 
  -3  15   8       13.42        3.78    103.92 o 
  -1  15   8      165.70      238.19     86.59 o 
   1  15   8        4.68      -83.01     55.34 o 
   3  15   8       22.15      101.84     80.13 o 
   5  15   8        0.50       33.80     84.67 o 
   7  15   8        1.98       47.47     64.53 o 
   9  15   8       85.33       38.21     65.60 o 
  11  15   8        2.23       86.86     72.41 o 
 -10  16   8     1197.12     1409.56    236.19 o 
  -8  16   8      383.05      551.73    173.83 o 
  -6  16   8     1337.69     1063.79    215.40 o 
  -4  16   8     3205.96     3973.61    353.34 o 
  -2  16   8     1157.10     1445.46    251.30 o 
   0  16   8       25.86       47.88     77.95 o 
   2  16   8      570.83      798.76    135.21 o 
   4  16   8      316.35      323.56    110.55 o 
   6  16   8       34.59       55.00     70.73 o 
   8  16   8      515.41      412.52     96.54 o 
 -31   1   9      519.72      715.00    142.66 o 
 -29   1   9     1779.20     1733.65    162.50 o 
 -27   1   9      626.51      793.30    115.43 o 
 -25   1   9      513.78      327.31     79.82 o 
 -23   1   9     8376.86     7443.17    251.97 o 
 -21   1   9     8740.81     8553.00    252.48 o 
 -19   1   9     7596.80     8053.50    234.41 o 
 -17   1   9      431.49      445.06     84.08 o 
 -15   1   9    16066.80    14872.01    309.96 o 
 -13   1   9     4544.67     3867.47    143.60 o 
 -11   1   9       19.91        9.80     20.74 o 
  -9   1   9    27849.15    26078.72    315.82 o 
  -7   1   9     9406.85     7415.10    114.42 o 
  -5   1   9     4738.81     3790.10     82.64 o 
  -3   1   9    33912.85    33523.84    682.09 o 
  -1   1   9    47786.43    44129.49    462.41 o 
   1   1   9     9471.81     7850.70    134.50 o 
   3   1   9     4065.80     4736.69     99.56 o 
   5   1   9     4723.78     3984.42     97.45 o 
   7   1   9    22979.59    22544.55    394.79 o 
   9   1   9     1181.06     1463.60     82.16 o 
  11   1   9     5942.09     5248.69    133.02 o 
  13   1   9     3237.13     3420.79    198.44 o 
  15   1   9       21.69      103.81     41.34 o 
  17   1   9      501.57      432.65     63.70 o 
  19   1   9     1347.39     1276.83     77.57 o 
  21   1   9      243.37      377.32     55.36 o 
  23   1   9        0.93      -10.50     42.22 o 
  25   1   9       12.35       67.76     47.02 o 
  27   1   9       38.43      106.51     63.83 o 
 -30   2   9        4.42        2.78     91.64 o 
 -28   2   9       29.61      -13.97     56.57 o 
 -26   2   9       55.80       40.22     52.21 o 
 -24   2   9     1742.55     1934.40    133.50 o 
 -22   2   9      142.92      236.44     69.32 o 
 -20   2   9     7648.26     6913.56    220.75 o 
 -18   2   9    16523.99    14586.54    329.61 o 
 -16   2   9     8797.70     8388.94    299.49 o 
 -14   2   9    11871.74    10828.28    249.58 o 
 -12   2   9    26708.03    24427.35    345.33 o 
 -10   2   9     6408.07     5734.84    220.06 o 
  -8   2   9     7632.70     7873.08    170.73 o 
  -6   2   9    33569.13    34209.55    900.54 o 
  -4   2   9     2301.11     2194.28     55.21 o 
  -2   2   9      681.34      576.25     31.72 o 
   0   2   9      133.75      203.32     31.64 o 
   2   2   9    13760.49    12811.38    195.66 o 
   4   2   9     1537.25     1368.84     54.27 o 
   6   2   9     3832.18     3686.74     90.08 o 
   8   2   9     8186.01     7731.14    163.29 o 
  10   2   9     4331.98     4195.67    138.30 o 
  12   2   9      626.86      772.77     73.03 o 
  14   2   9        9.02      -21.11     31.77 o 
  16   2   9     1224.61     1421.50     85.07 o 
  18   2   9       10.44       20.23     40.72 o 
  20   2   9      689.28      601.65     95.94 o 
  22   2   9      338.10      467.03     71.63 o 
  24   2   9       69.15      158.78     60.52 o 
  26   2   9       42.61       14.06     71.01 o 
 -29   3   9       73.18       73.43     64.17 o 
 -27   3   9        4.75      -42.82     53.61 o 
 -25   3   9      538.33      696.08     84.22 o 
 -23   3   9      144.44       99.60     49.33 o 
 -21   3   9     1431.34     1428.70    114.77 o 
 -19   3   9     4708.83     4122.80    165.44 o 
 -17   3   9      133.37      139.82     68.02 o 
 -15   3   9      664.99      745.46    105.81 o 
 -13   3   9     4660.66     4872.31    353.34 o 
 -11   3   9      565.16      768.64     75.18 o 
  -9   3   9    19220.90    19109.88    427.09 o 
  -7   3   9      183.45      182.48     21.48 o 
  -5   3   9    10071.48    11362.15    157.12 o 
  -3   3   9     2078.78     1984.22     63.34 o 
  -1   3   9      228.25      328.75     27.19 o 
   1   3   9      798.53      954.75     49.12 o 
   3   3   9     2422.06     2543.83     64.05 o 
   5   3   9      637.28      586.10     35.44 o 
   7   3   9     1456.24     1623.11     90.86 o 
   9   3   9      573.07      443.91     48.06 o 
  11   3   9        4.86       40.10     33.72 o 
  13   3   9     1988.73     1909.16     90.97 o 
  15   3   9     1494.01     1777.81    110.85 o 
  17   3   9       17.61       10.21     38.94 o 
  19   3   9      518.83      484.10     76.51 o 
  21   3   9      208.79      288.03     61.92 o 
  23   3   9        9.42       -6.76     50.35 o 
  25   3   9       19.48      -59.51     50.08 o 
  27   3   9        0.68       -8.69     71.47 o 
 -30   4   9      716.71      986.30    149.48 o 
 -28   4   9      436.99      366.09     83.47 o 
 -26   4   9     2993.36     3244.66    169.14 o 
 -24   4   9     1593.17     1718.23    175.31 o 
 -22   4   9     1597.07     1406.25    116.68 o 
 -20   4   9    11465.08    10244.44    278.66 o 
 -18   4   9     1794.02     1701.29    111.57 o 
 -16   4   9      413.51      442.94    124.71 o 
 -14   4   9    11640.78    11088.47    210.95 o 
 -12   4   9    19945.96    17897.80    287.76 o 
 -10   4   9    15954.36    14085.95    522.35 o 
  -8   4   9      168.29      516.60     71.13 o 
  -6   4   9    27952.17    27941.81    721.63 o 
  -4   4   9    21603.78    19598.80    440.72 o 
  -2   4   9     1292.70     2127.76     90.00 o 
   0   4   9     9664.51    10484.70    175.50 o 
   2   4   9    31070.51    29248.99    340.91 o 
   4   4   9     6782.39     6445.29    125.63 o 
   6   4   9       87.38      103.86     30.90 o 
   8   4   9    13523.38    12678.67    230.85 o 
  10   4   9     2678.41     2360.00     93.90 o 
  12   4   9     2316.07     2240.14    110.19 o 
  14   4   9     1318.00     1278.28     84.15 o 
  16   4   9     1971.52     1940.10    113.92 o 
  18   4   9      426.64      541.00     68.24 o 
  20   4   9        5.05       22.89     41.55 o 
  22   4   9       84.61       67.24     53.51 o 
  24   4   9      654.38      613.08     85.78 o 
  26   4   9       71.98       30.08     73.93 o 
 -29   5   9        4.94      -48.71     77.98 o 
 -27   5   9      419.48      481.08     84.32 o 
 -25   5   9       35.11       -9.61     51.75 o 
 -23   5   9     1528.89     1503.72    108.16 o 
 -21   5   9     2656.96     2915.72    152.09 o 
 -19   5   9      459.78      559.11     99.20 o 
 -17   5   9       49.79       15.80     40.73 o 
 -15   5   9    25352.94    23228.48    364.66 o 
 -13   5   9      120.97      107.88     30.50 o 
 -11   5   9     3046.18     3030.90    103.17 o 
  -9   5   9    16583.13    15165.41    762.98 o 
  -7   5   9       40.61       33.07     19.29 o 
  -5   5   9      591.92      507.99     36.47 o 
  -3   5   9       41.87       81.04     22.34 o 
  -1   5   9     2269.89     1950.46    124.14 o 
   1   5   9     1289.85     1233.74     65.89 o 
   3   5   9     1561.25     1779.29     96.54 o 
   5   5   9     1230.49     1040.30     57.43 o 
   7   5   9     1825.62     1653.78    100.99 o 
   9   5   9      148.64      107.03     36.96 o 
  11   5   9      729.24      610.72     61.40 o 
  13   5   9     1169.77      813.25     73.24 o 
  15   5   9       94.28      120.08     49.77 o 
  17   5   9      600.58      490.83     68.01 o 
  19   5   9      498.88      426.67     69.08 o 
  21   5   9      315.99      285.75     66.96 o 
  23   5   9      157.43      133.96     64.27 o 
  25   5   9        0.11       11.40     63.76 o 
 -28   6   9       66.36      312.46    102.20 o 
 -26   6   9      248.18      359.57    173.83 o 
 -24   6   9      272.87      291.66     67.47 o 
 -22   6   9       22.46      111.46     60.83 o 
 -20   6   9     1396.80     1250.26    108.94 o 
 -18   6   9     2867.46     3075.70    146.33 o 
 -16   6   9      155.12      362.44    113.93 o 
 -14   6   9      388.56      385.85     51.11 o 
 -12   6   9    16243.75    15837.72    313.54 o 
 -10   6   9     6761.34     6618.84    197.72 o 
  -8   6   9      695.48      850.06     62.79 o 
  -6   6   9     3688.07     4239.65    104.73 o 
  -4   6   9     7762.04     7953.23    236.18 o 
  -2   6   9     2722.96     2167.78     79.70 o 
   0   6   9     2812.70     2347.03    120.76 o 
   2   6   9     6761.65     6948.63    139.40 o 
   4   6   9     8082.76     8438.81    173.63 o 
   6   6   9       43.27       83.84     29.69 o 
   8   6   9     2403.60     2479.64    100.18 o 
  10   6   9      721.87      847.74     71.19 o 
  12   6   9       48.66        2.84     38.35 o 
  14   6   9      123.08      193.58     52.47 o 
  16   6   9      623.89      776.31     91.36 o 
  18   6   9      226.69      270.56    120.33 o 
  20   6   9       79.34       37.75     52.85 o 
  22   6   9      271.22      201.44     66.10 o 
  24   6   9      236.25      266.85     73.57 o 
 -27   7   9      939.95     1157.45    293.82 o 
 -25   7   9       54.32       75.51     72.07 o 
 -23   7   9     2822.60     2607.25    137.34 o 
 -21   7   9     6446.98     6716.05    232.42 o 
 -19   7   9     1897.05     2211.64    133.47 o 
 -17   7   9       69.11       40.04     37.23 o 
 -15   7   9    13076.95    12483.41    251.86 o 
 -13   7   9     9546.17     9115.03    223.60 o 
 -11   7   9       29.43       28.51     30.79 o 
  -9   7   9    25704.08    25651.33   1220.62 o 
  -7   7   9    17803.68    17357.64    394.09 o 
  -5   7   9       99.83      101.10     28.11 o 
  -3   7   9     5118.15     4481.82    166.55 o 
  -1   7   9    11003.77    10900.86    681.16 o 
   1   7   9     5049.42     4986.62    132.67 o 
   3   7   9      361.96      442.74     45.61 o 
   5   7   9     7513.77     7191.54    229.94 o 
   7   7   9     2060.49     1962.29     95.54 o 
   9   7   9      734.78     1001.57     76.92 o 
  11   7   9     1597.57     1411.22     92.35 o 
  13   7   9     4734.40     5193.52    165.08 o 
  15   7   9        6.32      -19.92     44.40 o 
  17   7   9     1130.57      889.31    116.53 o 
  19   7   9     1575.09     1468.18    111.00 o 
  21   7   9      351.17      392.65     80.62 o 
  23   7   9      153.76      114.63     66.41 o 
 -26   8   9      506.58      522.17    116.15 o 
 -24   8   9        2.85       36.65     66.67 o 
 -22   8   9      847.36      900.65     95.01 o 
 -20   8   9      256.14      252.20     68.33 o 
 -18   8   9       84.17      105.36     38.97 o 
 -16   8   9        1.02       -7.86     33.04 o 
 -14   8   9     8523.87     8109.07    214.96 o 
 -12   8   9       29.75      175.49     44.30 o 
 -10   8   9     1570.40     1419.04     85.74 o 
  -8   8   9       72.77       23.79     31.18 o 
  -6   8   9     4736.43     4614.97    149.69 o 
  -4   8   9     3621.63     3400.14    253.19 o 
  -2   8   9      467.14      420.54    115.26 o 
   0   8   9      170.64      172.44     48.04 o 
   2   8   9     4946.19     4376.67    135.27 o 
   4   8   9       75.04       75.77     33.38 o 
   6   8   9      125.33      122.87     37.91 o 
   8   8   9      736.59      609.93     81.59 o 
  10   8   9      381.25      275.13     55.29 o 
  12   8   9      348.01      223.28     58.12 o 
  14   8   9      384.94      284.44     64.81 o 
  16   8   9        0.15       -1.56     48.78 o 
  18   8   9       22.47       79.53     56.40 o 
  20   8   9        1.54       19.96     57.59 o 
  22   8   9       39.10      154.86     77.44 o 
  24   8   9       36.20      113.94     82.16 o 
 -25   9   9      364.94      307.04    101.54 o 
 -23   9   9     2038.84     2292.42    186.09 o 
 -21   9   9     1035.07     1300.43    142.29 o 
 -19   9   9      460.86      509.91     84.37 o 
 -17   9   9      157.68       89.38     43.96 o 
 -15   9   9     1007.21     1281.89     87.76 o 
 -13   9   9     1839.40     1644.54     96.78 o 
 -11   9   9      171.36       50.38     41.27 o 
  -9   9   9      300.12      310.40     52.35 o 
  -7   9   9     5451.95     5330.70    279.34 o 
  -5   9   9        5.59       36.31     47.31 o 
  -3   9   9     3096.21     3364.13    234.30 o 
  -1   9   9    18832.19    18782.38    659.43 o 
   1   9   9     4138.55     4042.40    127.26 o 
   3   9   9     1067.46     1064.08     69.61 o 
   5   9   9    13410.20    13195.92    350.64 o 
   7   9   9      197.15      272.85     93.00 o 
   9   9   9      127.94       91.37     68.30 o 
  11   9   9      562.72      518.48     72.26 o 
  13   9   9     1314.21     1468.18    105.68 o 
  15   9   9      214.48      179.59     61.29 o 
  17   9   9        6.42       25.82     54.98 o 
  19   9   9      158.02      121.60     64.41 o 
  21   9   9      295.04      305.17     91.97 o 
  23   9   9      161.73      118.38    101.09 o 
 -24  10   9      217.50      213.72    105.81 o 
 -22  10   9        9.38       -6.61     61.46 o 
 -20  10   9      531.70      394.74     98.76 o 
 -18  10   9     3391.55     3474.02    142.23 o 
 -16  10   9     1338.74     1522.40     98.58 o 
 -14  10   9     1665.83     1685.30    245.81 o 
 -12  10   9     7776.62     7327.13    198.56 o 
 -10  10   9       27.25       49.03     36.38 o 
  -8  10   9     6685.77     6384.02    181.64 o 
  -6  10   9    24527.81    22719.73    629.20 o 
  -4  10   9      602.64      554.53     78.87 o 
  -2  10   9     2320.06     2350.26    135.28 o 
   0  10   9     2747.45     3031.37    151.19 o 
   2  10   9     2465.25     2300.63     94.95 o 
   4  10   9      422.60      332.35     51.65 o 
   6  10   9      104.24       65.29     41.15 o 
   8  10   9      845.00      834.21     72.72 o 
  10  10   9     8087.12     8193.84    291.50 o 
  12  10   9     1406.96     1123.52     98.85 o 
  14  10   9       60.85       18.06     55.03 o 
  16  10   9      369.04      223.95     67.26 o 
  18  10   9      446.37      233.06     74.26 o 
  20  10   9       93.56      -54.91     58.36 o 
 -23  11   9       19.36        2.97     67.38 o 
 -21  11   9       34.74       -6.97     68.33 o 
 -19  11   9       82.86       38.65     58.01 o 
 -17  11   9      260.53       66.00     58.02 o 
 -15  11   9      263.48      426.27     94.24 o 
 -13  11   9      564.88      740.43     77.41 o 
 -11  11   9       45.94       61.46     44.91 o 
  -9  11   9        8.68       26.95     38.90 o 
  -7  11   9       18.47       80.00     59.35 o 
  -5  11   9      871.55      939.08    162.50 o 
  -3  11   9        2.47      105.18     83.14 o 
  -1  11   9      766.77      979.38    158.72 o 
   1  11   9      358.53      281.95     71.28 o 
   3  11   9      970.22      958.48     90.82 o 
   5  11   9        0.30       42.00     57.82 o 
   7  11   9      531.21      426.26     69.54 o 
   9  11   9        0.34      -31.29     41.28 o 
  11  11   9       41.70       -7.04     64.70 o 
  13  11   9       39.96      -35.40     49.78 o 
  15  11   9       29.23      -22.61     54.14 o 
  17  11   9       32.16      -47.42     57.22 o 
  19  11   9       79.91       56.13     68.50 o 
 -22  12   9      151.56      175.31    162.50 o 
 -20  12   9      483.39      185.17     93.53 o 
 -18  12   9     2857.18     2256.96    294.76 o 
 -16  12   9      478.52      423.25     91.34 o 
 -14  12   9      338.36      275.21     61.80 o 
 -12  12   9     3538.13     3490.62    244.33 o 
 -10  12   9     2944.41     3246.38    175.37 o 
  -8  12   9      692.49      596.16     93.96 o 
  -6  12   9     8070.90     8477.17    281.04 o 
  -4  12   9     7274.16     8128.73    267.78 o 
  -2  12   9     1815.42     1654.99    133.02 o 
   0  12   9      547.74      627.63     97.61 o 
   2  12   9     3960.47     4175.12    209.73 o 
   4  12   9     1979.51     1884.32    161.78 o 
   6  12   9       31.25      -31.02     52.40 o 
   8  12   9        7.97      -40.88     42.00 o 
  10  12   9     2286.60     2317.97    120.27 o 
  12  12   9      274.78      206.70    116.51 o 
  14  12   9       85.03      -27.27     69.73 o 
  16  12   9      471.61      497.44     93.18 o 
  18  12   9      342.08      402.95     91.05 o 
 -19  13   9      210.53      208.43     66.13 o 
 -17  13   9     1000.58      749.99     95.43 o 
 -15  13   9     1050.39     1143.01    134.23 o 
 -13  13   9      343.74      293.84    122.82 o 
 -11  13   9      110.06       53.70     55.34 o 
  -9  13   9      805.35      898.19    136.99 o 
  -7  13   9     2527.60     2967.20    461.04 o 
  -5  13   9      209.68      243.74    122.82 o 
  -3  13   9     1038.25     1054.32    120.29 o 
  -1  13   9     2066.56     2003.48    153.02 o 
   1  13   9       69.38        5.11     60.78 o 
   3  13   9     1562.00     1571.40    141.77 o 
   5  13   9     1717.37     1697.82    127.98 o 
   7  13   9      255.01      322.50     77.26 o 
   9  13   9      103.11       93.49     64.32 o 
  11  13   9      560.27      314.90     80.45 o 
  13  13   9      409.03      345.57     93.13 o 
  15  13   9        0.44      -88.62     59.08 o 
 -16  14   9      233.23      166.21     66.49 o 
 -14  14   9        9.40      -13.23     81.25 o 
 -12  14   9        1.01      -41.57     75.58 o 
 -10  14   9       21.38       71.80    102.03 o 
  -8  14   9      554.32      519.40     98.76 o 
  -6  14   9       49.43       39.62     67.38 o 
  -4  14   9      648.14      782.25    185.17 o 
  -2  14   9      146.60      139.20     77.18 o 
   0  14   9      109.57      193.40     83.03 o 
   2  14   9     1474.91     1782.21    155.27 o 
   4  14   9      854.81     1056.37    112.51 o 
   6  14   9       21.51       31.63     74.26 o 
   8  14   9       13.84       41.17     67.05 o 
  10  14   9       63.45       91.12     70.50 o 
  12  14   9      159.72      161.07    100.76 o 
  14  14   9      165.54      171.24     87.27 o 
 -13  15   9     1790.85     2157.80    260.75 o 
 -11  15   9       25.76      162.50    117.15 o 
  -9  15   9     2458.12     2369.43    281.53 o 
  -7  15   9     1970.35     2450.91    239.02 o 
  -5  15   9      286.06      188.95    137.93 o 
  -3  15   9      761.90      859.72    198.40 o 
  -1  15   9     1160.07     1252.38    168.17 o 
   1  15   9       79.52       76.50     91.64 o 
   3  15   9        1.00      -87.03     67.79 o 
   5  15   9      124.48      171.29     75.37 o 
   7  15   9      750.71      719.96    108.44 o 
   9  15   9      479.35      365.24     91.99 o 
  11  15   9      214.55      163.05     81.06 o 
 -10  16   9       67.82       32.12    115.26 o 
  -8  16   9        3.90      -28.34    103.92 o 
  -6  16   9       98.10       85.03    124.71 o 
  -4  16   9      245.68      153.05    134.15 o 
  -2  16   9        1.61      -64.24    111.48 o 
   0  16   9      301.09      314.41    180.45 o 
   2  16   9      429.17      324.69    107.50 o 
   4  16   9       29.41      121.12     92.13 o 
   6  16   9      281.29      237.74     85.55 o 
 -30   0  10       28.94        7.56    119.04 o 
 -28   0  10     1801.96     1473.81    207.84 o 
 -26   0  10     1450.78     1237.62    183.28 o 
 -24   0  10      673.22      825.71    149.27 o 
 -22   0  10       58.92      130.38     77.47 o 
 -20   0  10      615.38      530.95    109.59 o 
 -18   0  10       25.60       -3.78     62.35 o 
 -16   0  10     2071.21     2006.64    153.05 o 
 -14   0  10       50.75       -7.56     34.01 o 
 -12   0  10    15657.12    14568.00    415.69 o 
 -10   0  10    24891.46    22265.24    673.60 o 
  -8   0  10     5634.00     5813.42    170.05 o 
  -6   0  10     8398.97     6568.35    153.02 o 
  -4   0  10      161.27      126.92     29.86 o 
  -2   0  10    24232.60    27514.12    440.85 o 
   0   0  10    33742.63    32834.25    513.69 o 
   2   0  10    16172.24    15025.98    278.57 o 
   4   0  10     1959.27     1976.41    115.26 o 
   6   0  10     2898.56     3848.90    170.05 o 
   8   0  10     2903.64     2346.75    137.93 o 
  10   0  10      106.65      130.38     58.57 o 
  12   0  10       19.97       -3.78     45.35 o 
  14   0  10     4178.43     3586.26    192.73 o 
  16   0  10     4203.04     4049.19    213.51 o 
  18   0  10      223.53      253.09     64.13 o 
  20   0  10       92.05      -22.38     47.42 o 
  22   0  10     1044.32     1087.19    112.07 o 
  24   0  10       97.17       38.07     76.52 o 
  26   0  10       94.36       80.69    121.87 o 
 -29   1  10      394.47      351.11    104.11 o 
 -27   1  10     1190.71     1330.80    135.79 o 
 -25   1  10       36.47       23.62     50.49 o 
 -23   1  10      876.33     1080.57    108.20 o 
 -21   1  10      471.50      551.64    110.54 o 
 -19   1  10     1438.92     1193.34     99.48 o 
 -17   1  10      333.80      370.72     62.95 o 
 -15   1  10      710.59      703.65     69.44 o 
 -13   1  10     1946.72     2100.81    100.71 o 
 -11   1  10      492.34      420.30     39.71 o 
  -9   1  10      548.80      501.11     33.12 o 
  -7   1  10      786.63      788.41     58.78 o 
  -5   1  10     4579.45     4471.26     85.83 o 
  -3   1  10     5616.11     5633.80    136.09 o 
  -1   1  10    16825.10    15806.07    200.32 o 
   1   1  10     1379.03     1202.51     46.37 o 
   3   1  10     2530.83     2743.26     76.63 o 
   5   1  10    12414.04    12517.48    196.09 o 
   7   1  10     5955.10     5338.07    131.32 o 
   9   1  10      582.35      530.93     58.11 o 
  11   1  10     7620.26     7663.88    200.92 o 
  13   1  10     4507.45     4466.91    132.42 o 
  15   1  10        7.77       10.96     35.42 o 
  17   1  10       16.50       19.79     39.15 o 
  19   1  10      134.84       82.29     46.77 o 
  21   1  10       26.05       38.99     61.74 o 
  23   1  10        1.67       74.25     53.58 o 
  25   1  10       16.33       21.71     55.79 o 
 -30   2  10      568.75      621.38    124.17 o 
 -28   2  10      502.56      385.92     97.65 o 
 -26   2  10     1077.55     1180.47    104.08 o 
 -24   2  10     1922.07     1903.05    116.20 o 
 -22   2  10      895.03      796.63     96.20 o 
 -20   2  10     4379.00     4244.64    172.83 o 
 -18   2  10     2317.96     2426.21    126.00 o 
 -16   2  10     4724.04     4242.90    154.21 o 
 -14   2  10    14079.63    13593.15    293.71 o 
 -12   2  10    12820.26    11701.76    398.63 o 
 -10   2  10     1551.88     1371.23     64.45 o 
  -8   2  10     1021.29     1099.44     65.18 o 
  -6   2  10      658.10      700.48     36.05 o 
  -4   2  10    32571.40    32509.61    395.20 o 
  -2   2  10        8.02       46.65     17.79 o 
   0   2  10     3806.43     4081.68    161.45 o 
   2   2  10     8425.45     7731.83    139.02 o 
   4   2  10      715.65      562.51     36.67 o 
   6   2  10     3645.19     3790.97     84.87 o 
   8   2  10     1206.62     1258.55     79.49 o 
  10   2  10       43.15       78.23     31.83 o 
  12   2  10      521.77      559.90     57.59 o 
  14   2  10        5.31       23.21     34.81 o 
  16   2  10        7.12       22.44     38.78 o 
  18   2  10       29.80        0.56     41.54 o 
  20   2  10      139.55       69.97     47.53 o 
  22   2  10      366.47      372.88     67.94 o 
  24   2  10        1.40       43.34     58.37 o 
  26   2  10       16.96      -10.17     57.26 o 
 -29   3  10      999.26     1080.42    114.04 o 
 -27   3  10      286.80      408.38     90.79 o 
 -25   3  10     1030.04      892.33     94.39 o 
 -23   3  10     4190.91     3842.37    182.89 o 
 -21   3  10     2064.27     2203.90    137.47 o 
 -19   3  10     1611.54     1287.57    101.89 o 
 -17   3  10     3252.28     2822.09    131.95 o 
 -15   3  10     7146.59     6417.92    258.86 o 
 -13   3  10        5.07       42.29     28.05 o 
 -11   3  10     2198.93     2228.54    136.47 o 
  -9   3  10    12300.03    11057.83    299.40 o 
  -7   3  10     5628.34     4142.06    138.27 o 
  -5   3  10     4683.73     4256.04     95.17 o 
  -3   3  10     4655.74     4648.57     94.79 o 
  -1   3  10    23295.28    21246.83    396.39 o 
   1   3  10     3027.58     2547.07     73.39 o 
   3   3  10     2660.79     3022.28     80.88 o 
   5   3  10     2269.72     2267.92     64.00 o 
   7   3  10     4440.22     4090.97    135.21 o 
   9   3  10     1921.83     1876.43     83.07 o 
  11   3  10     5193.07     5051.43    138.36 o 
  13   3  10     9029.04     8745.02    196.75 o 
  15   3  10      679.37      673.15     66.90 o 
  17   3  10       53.46       25.11     43.67 o 
  19   3  10      333.27      361.56     60.89 o 
  21   3  10      272.47      164.48     57.53 o 
  23   3  10        8.57      -15.74     55.19 o 
  25   3  10      165.94      207.17     66.46 o 
 -30   4  10      418.43      609.74    138.64 o 
 -28   4  10       84.60       91.66     62.83 o 
 -26   4  10      137.96       85.45     60.55 o 
 -24   4  10      106.72       70.32     52.59 o 
 -22   4  10      907.62      953.54    152.10 o 
 -20   4  10     2258.46     1773.78    121.59 o 
 -18   4  10     1369.02     1451.33    106.76 o 
 -16   4  10     1777.88     1596.68    106.21 o 
 -14   4  10     2328.92     2156.38     89.85 o 
 -12   4  10      393.09      194.86     38.39 o 
 -10   4  10     1404.13     1232.90     68.93 o 
  -8   4  10      855.28     1018.48     43.92 o 
  -6   4  10     2584.35     2582.22    110.79 o 
  -4   4  10     4867.60     5627.42    190.63 o 
  -2   4  10      905.30      875.60     54.49 o 
   0   4  10      484.06      500.46     38.67 o 
   2   4  10       42.21       29.21     21.33 o 
   4   4  10     1557.68     1664.03     76.15 o 
   6   4  10     4085.00     3885.14    100.80 o 
   8   4  10      209.29      279.55     47.19 o 
  10   4  10       89.07       78.29     37.40 o 
  12   4  10        9.03      -15.06     37.26 o 
  14   4  10      959.43      872.58     75.91 o 
  16   4  10       65.66       41.47     43.08 o 
  18   4  10       88.08      142.24     51.09 o 
  20   4  10        0.01       48.03     48.60 o 
  22   4  10       25.74       -1.19     52.04 o 
  24   4  10        3.16       71.74     62.93 o 
 -29   5  10     1717.48     1996.98    186.35 o 
 -27   5  10       84.27      133.31     64.07 o 
 -25   5  10      156.19      182.48     66.58 o 
 -23   5  10      375.56      599.83     92.60 o 
 -21   5  10     2479.19     2760.21    151.06 o 
 -19   5  10     1833.00     1665.58    121.87 o 
 -17   5  10      656.96      493.77     89.75 o 
 -15   5  10     7166.45     7027.76    171.02 o 
 -13   5  10     2496.87     2421.37     97.80 o 
 -11   5  10    12904.20    12597.13    235.63 o 
  -9   5  10    33499.22    31869.01    789.81 o 
  -7   5  10    22066.78    22108.09    738.81 o 
  -5   5  10      797.79     1024.94     48.60 o 
  -3   5  10    28076.15    27158.04    606.66 o 
  -1   5  10     9758.35     8366.35    394.51 o 
   1   5  10     3511.73     3332.38    166.85 o 
   3   5  10     8866.10     9456.68    192.80 o 
   5   5  10    10023.75     9338.50    176.45 o 
   7   5  10     4361.80     4755.06    118.56 o 
   9   5  10        1.32       -5.93     30.93 o 
  11   5  10     2010.81     1882.85    175.24 o 
  13   5  10     5992.45     5971.65    198.78 o 
  15   5  10      681.07      787.34     77.72 o 
  17   5  10      313.64      290.50     62.10 o 
  19   5  10      486.18      514.63     91.65 o 
  21   5  10       13.78      110.21     54.84 o 
  23   5  10      290.76      118.20     89.76 o 
  25   5  10      194.59      184.60     71.11 o 
 -28   6  10        8.92      -50.08     74.77 o 
 -26   6  10     3056.61     3289.10    163.02 o 
 -24   6  10     2249.78     2729.45    142.71 o 
 -22   6  10      820.30      727.73    155.88 o 
 -20   6  10     3729.57     3217.89    156.97 o 
 -18   6  10     3381.80     3758.68    165.18 o 
 -16   6  10       91.76      235.03     59.41 o 
 -14   6  10      246.97      305.10     49.79 o 
 -12   6  10       10.71       31.90     31.11 o 
 -10   6  10      796.92      979.19     69.77 o 
  -8   6  10      109.90      204.44     40.49 o 
  -6   6  10      734.68      639.76     55.91 o 
  -4   6  10      814.73      655.80     45.52 o 
  -2   6  10     1411.65     1360.01    106.99 o 
   0   6  10     1104.88     1317.94     87.09 o 
   2   6  10     9885.75     8921.91    577.24 o 
   4   6  10     6757.05     7064.88    153.82 o 
   6   6  10     1091.08     1088.25     64.09 o 
   8   6  10     3525.09     3685.51    123.99 o 
  10   6  10       75.93      108.12     43.56 o 
  12   6  10      675.86      582.26     67.72 o 
  14   6  10     3174.34     3008.07    152.24 o 
  16   6  10      239.79      278.11     60.98 o 
  18   6  10        5.96      -22.51     48.22 o 
  20   6  10      391.97      211.68     65.93 o 
  22   6  10       42.81      -12.97     57.12 o 
  24   6  10       28.85       31.36     61.16 o 
 -27   7  10       72.86      112.63     86.89 o 
 -25   7  10        0.02       53.43     57.12 o 
 -23   7  10      664.38      700.89     99.76 o 
 -21   7  10     1958.77     2080.54    228.63 o 
 -19   7  10      274.76      243.49    119.98 o 
 -17   7  10     2396.71     2353.41    135.68 o 
 -15   7  10     4084.73     3963.50    134.93 o 
 -13   7  10      912.78      926.63     91.04 o 
 -11   7  10      445.75      314.41     49.76 o 
  -9   7  10     1945.96     1678.78     90.21 o 
  -7   7  10      772.20      866.69     67.88 o 
  -5   7  10     4607.65     4750.37    229.09 o 
  -3   7  10     1427.16     1247.72     69.28 o 
  -1   7  10      100.05      145.49     46.13 o 
   1   7  10     3181.84     3059.16    419.47 o 
   3   7  10      544.64      553.37     53.73 o 
   5   7  10       40.27       93.57     40.36 o 
   7   7  10       78.21       33.43     36.82 o 
   9   7  10      778.44      689.30     69.77 o 
  11   7  10     1549.61     1658.38    126.34 o 
  13   7  10      268.44      394.69     65.98 o 
  15   7  10      416.87      449.75     72.01 o 
  17   7  10       94.86      115.43     61.95 o 
  19   7  10        5.89       11.95     54.25 o 
  21   7  10        5.64       25.63     62.41 o 
  23   7  10       38.07      -42.45     56.35 o 
 -26   8  10     1573.70     1792.40    175.69 o 
 -24   8  10      991.07     1133.34    144.22 o 
 -22   8  10      153.55       66.78     60.78 o 
 -20   8  10     2786.71     2924.45    184.23 o 
 -18   8  10     4118.87     4191.78    178.74 o 
 -16   8  10      944.94     1068.27    176.64 o 
 -14   8  10     3932.66     3448.49    130.23 o 
 -12   8  10    29917.37    28946.62    769.03 o 
 -10   8  10    11153.52    10896.34    239.25 o 
  -8   8  10       12.48       22.56     32.01 o 
  -6   8  10     8126.50     8685.32    304.09 o 
  -4   8  10     6667.59     7058.53    166.23 o 
  -2   8  10       66.16      109.51     45.96 o 
   0   8  10     2632.54     2392.25    124.02 o 
   2   8  10     1968.05     1980.47     93.53 o 
   4   8  10      593.24      576.81     55.99 o 
   6   8  10     3019.96     2876.98    141.00 o 
   8   8  10     1017.26      980.10     72.18 o 
  10   8  10     1457.83     1820.36    181.00 o 
  12   8  10      108.23      153.19     53.51 o 
  14   8  10      572.91      576.69     75.79 o 
  16   8  10      892.36      911.77     93.85 o 
  18   8  10      453.90      399.82     79.02 o 
  20   8  10      173.67       74.31     65.44 o 
  22   8  10      158.40      192.36     77.67 o 
 -25   9  10      252.64      180.12     87.51 o 
 -23   9  10      355.63      226.92     85.01 o 
 -21   9  10      482.67      461.56     87.58 o 
 -19   9  10     1218.01      822.39    138.88 o 
 -17   9  10     3144.46     2990.05    129.88 o 
 -15   9  10      344.52      369.91     58.37 o 
 -13   9  10      453.07      302.63     54.39 o 
 -11   9  10        5.34       47.28     37.75 o 
  -9   9  10      700.59      633.78    151.17 o 
  -7   9  10     3203.09     2939.15    120.00 o 
  -5   9  10      569.65      667.35     66.17 o 
  -3   9  10     3266.99     3247.24    144.78 o 
  -1   9  10     3165.71     2936.08    162.50 o 
   1   9  10      123.42      132.49     50.72 o 
   3   9  10     1894.40     1718.64     84.85 o 
   5   9  10     1600.68     1340.67     79.52 o 
   7   9  10      270.33      256.03     49.75 o 
   9   9  10      167.26      113.60     43.91 o 
  11   9  10      227.38      193.69     57.30 o 
  13   9  10     1106.98     1037.86     93.47 o 
  15   9  10      121.00      180.27     59.34 o 
  17   9  10       11.97       -0.67    112.39 o 
  19   9  10      298.58      187.10     75.68 o 
  21   9  10       15.59       27.37     87.97 o 
 -24  10  10      347.19      489.51    116.15 o 
 -22  10  10      144.77      115.07    129.43 o 
 -20  10  10      228.31      523.39    141.71 o 
 -18  10  10     1168.92     1271.65     96.68 o 
 -16  10  10     1500.08     1378.20    134.23 o 
 -14  10  10       22.70       61.18     43.21 o 
 -12  10  10     5197.05     5476.50    184.11 o 
 -10  10  10     2379.00     2468.11    119.57 o 
  -8  10  10      671.26      560.92     65.81 o 
  -6  10  10     4423.78     4421.36    192.64 o 
  -4  10  10     1013.56     1341.52    110.21 o 
  -2  10  10        0.18       48.29     47.21 o 
   0  10  10      666.25      756.30     90.70 o 
   2  10  10      243.16      357.82     62.96 o 
   4  10  10      718.08      787.24     68.53 o 
   6  10  10      313.57      266.43     53.28 o 
   8  10  10       18.37       43.39     44.08 o 
  10  10  10      702.25      770.38     76.82 o 
  12  10  10       77.49      136.27     56.91 o 
  14  10  10       65.93      101.63     57.96 o 
  16  10  10      250.69      241.15     68.87 o 
  18  10  10       15.16       58.06     68.10 o 
  20  10  10       25.28       25.44     91.50 o 
 -23  11  10      986.13     1049.82    247.52 o 
 -21  11  10     1193.20     1477.22    159.32 o 
 -19  11  10      688.79      425.14    141.71 o 
 -17  11  10     2226.72     2133.10    151.83 o 
 -15  11  10     4696.99     4294.09    160.74 o 
 -13  11  10      416.16      556.24     74.55 o 
 -11  11  10     2185.23     2098.43    118.16 o 
  -9  11  10     5972.38     5682.86    220.33 o 
  -7  11  10    10971.33    10248.50    306.95 o 
  -5  11  10      263.78      210.99     73.69 o 
  -3  11  10     6571.61     6206.22    485.60 o 
  -1  11  10     5866.74     6650.34    233.60 o 
   1  11  10     2728.79     2803.58    160.26 o 
   3  11  10      130.94      139.73     55.55 o 
   5  11  10     6111.75     6033.74    205.63 o 
   7  11  10     5037.33     5235.19    193.36 o 
   9  11  10      273.15      304.95     62.58 o 
  11  11  10     1234.90     1325.84    105.99 o 
  13  11  10      894.37     1082.07    106.78 o 
  15  11  10      130.45      129.44     64.27 o 
  17  11  10        1.05      127.43     72.24 o 
  19  11  10        1.41       -4.18     76.06 o 
 -20  12  10      361.39      172.04     81.77 o 
 -18  12  10      463.85      321.14     84.73 o 
 -16  12  10       58.58      134.91     68.55 o 
 -14  12  10       42.36      133.45     67.42 o 
 -12  12  10       64.83       53.79     47.36 o 
 -10  12  10      548.68      563.95    256.97 o 
  -8  12  10      244.46       61.58     62.20 o 
  -6  12  10      427.79      344.12     88.81 o 
  -4  12  10        0.51       -7.56     79.36 o 
  -2  12  10     3050.43     2648.45    317.44 o 
   0  12  10     1427.47     1361.26    124.83 o 
   2  12  10        2.44        8.01     54.86 o 
   4  12  10      153.22      100.65     58.01 o 
   6  12  10      765.48      769.91    124.94 o 
   8  12  10      696.16      863.31     84.65 o 
  10  12  10      284.57      382.88     67.68 o 
  12  12  10      323.26      221.86     79.64 o 
  14  12  10      228.81      129.15     70.86 o 
  16  12  10      214.94      178.47     74.25 o 
 -19  13  10      194.93      108.52     59.37 o 
 -17  13  10        1.89      -74.76     53.80 o 
 -15  13  10     1220.59      981.59    131.32 o 
 -13  13  10     2439.08     2189.56    158.15 o 
 -11  13  10      301.67      294.08     81.72 o 
  -9  13  10     3284.72     3631.83    189.05 o 
  -7  13  10     4510.98     4635.38    217.10 o 
  -5  13  10       37.51      -81.15     54.10 o 
  -3  13  10     2710.88     3142.23    294.76 o 
  -1  13  10     3198.24     3509.88    506.38 o 
   1  13  10       64.35       42.89     61.86 o 
   3  13  10      878.71      932.02    120.76 o 
   5  13  10      842.04      765.07     96.38 o 
   7  13  10      433.86      556.04     88.91 o 
   9  13  10      210.59      123.60     74.19 o 
  11  13  10      246.19      245.43     66.56 o 
  13  13  10      326.63      472.30    152.18 o 
  15  13  10       72.55      140.37     80.74 o 
 -16  14  10       15.75        0.00     81.25 o 
 -14  14  10      324.15      479.93    147.38 o 
 -12  14  10     1657.93     1776.12    236.19 o 
 -10  14  10      807.51      646.65    158.72 o 
  -8  14  10      162.44      103.07     70.66 o 
  -6  14  10     2574.42     3084.87    198.22 o 
  -4  14  10     1807.74     1721.33    241.86 o 
  -2  14  10       44.07       75.58    103.92 o 
   0  14  10      555.61      443.13     97.38 o 
   2  14  10     1354.70     1328.88    197.45 o 
   4  14  10      310.96      388.88    141.71 o 
   6  14  10      416.00      284.29     81.37 o 
   8  14  10      770.43      685.97    104.03 o 
  10  14  10      660.23      578.90     95.02 o 
  12  14  10      213.68       38.39     75.85 o 
 -13  15  10        8.73        7.56     92.59 o 
 -11  15  10       44.85      122.82    117.15 o 
  -9  15  10       48.68      100.14    117.15 o 
  -7  15  10       10.55       37.56     66.64 o 
  -5  15  10       20.78      -84.85     68.10 o 
  -3  15  10      212.50       28.34    124.71 o 
  -1  15  10       70.07       98.25    132.26 o 
   1  15  10       51.26       97.62     79.33 o 
   3  15  10      107.73      207.57     89.43 o 
   5  15  10       67.83       48.49     80.43 o 
   7  15  10        0.46      163.77     74.69 o 
   9  15  10        0.36      -70.19     82.01 o 
  -6  16  10     1290.64     1346.02    349.56 o 
  -4  16  10      709.43      735.01    192.73 o 
  -2  16  10      281.80      483.71    160.61 o 
   0  16  10      115.22      170.05    145.49 o 
   2  16  10      307.19      494.82    114.87 o 
 -29   1  11      648.28      876.24    131.32 o 
 -27   1  11       12.17       66.59     87.86 o 
 -25   1  11      566.17      363.92     93.53 o 
 -23   1  11     3479.04     3388.22    170.35 o 
 -21   1  11     1742.34     2049.93    133.53 o 
 -19   1  11      177.54      212.20     59.44 o 
 -17   1  11    34617.03    30083.51    540.44 o 
 -15   1  11     7819.15     7108.22    199.71 o 
 -13   1  11       52.96       75.03     31.98 o 
 -11   1  11     1577.42     1469.95     87.51 o 
  -9   1  11     5517.62     4747.45    129.00 o 
  -7   1  11     1917.67     1693.56     76.91 o 
  -5   1  11     1611.88     1571.21     90.82 o 
  -3   1  11    14752.74    13818.10    239.18 o 
  -1   1  11    23538.16    23371.11    320.45 o 
   1   1  11     1056.45     1024.35     45.73 o 
   3   1  11     1636.03     1647.92     57.21 o 
   5   1  11     2005.25     1919.72     71.11 o 
   7   1  11     1227.54     1150.32     76.12 o 
   9   1  11      642.65      860.50     97.31 o 
  11   1  11     1302.97     1587.88    209.73 o 
  13   1  11      122.32       78.41     61.41 o 
  15   1  11     1149.26     1157.90     94.61 o 
  17   1  11     1423.68     1477.13    112.42 o 
  19   1  11      715.51      677.72     74.81 o 
  21   1  11      269.44      219.01     70.33 o 
  23   1  11       71.08       57.34     54.00 o 
  25   1  11      126.02      229.33     69.44 o 
 -30   2  11       13.38       64.16     91.93 o 
 -28   2  11      817.48      674.82    115.41 o 
 -26   2  11      573.00      665.84     88.50 o 
 -24   2  11      334.47      432.85    144.55 o 
 -22   2  11       84.83       60.05     54.86 o 
 -20   2  11      417.09      458.01     75.84 o 
 -18   2  11     3526.92     3978.50    174.78 o 
 -16   2  11      154.30      260.60     56.07 o 
 -14   2  11      354.95      247.07     48.95 o 
 -12   2  11     6716.31     5929.55    173.69 o 
 -10   2  11    21045.05    19313.68    431.83 o 
  -8   2  11      805.79      803.08     40.49 o 
  -6   2  11    26333.38    25646.07    423.00 o 
  -4   2  11    29814.35    28383.03    725.99 o 
  -2   2  11       35.57       81.92     21.48 o 
   0   2  11     6150.96     5565.90    166.36 o 
   2   2  11    14687.96    13455.83    610.31 o 
   4   2  11      754.83      802.45     49.70 o 
   6   2  11     3131.02     2930.53     77.97 o 
   8   2  11      713.39      584.79     60.78 o 
  10   2  11      815.69      795.71     74.64 o 
  12   2  11     4204.91     3919.28    303.26 o 
  14   2  11       24.58       67.73     41.93 o 
  16   2  11      117.35      120.85     44.91 o 
  18   2  11      237.76      263.21     57.26 o 
  20   2  11       16.61        9.41     46.37 o 
  22   2  11       79.10      178.08     61.70 o 
  24   2  11       94.58       98.40     72.11 o 
 -29   3  11      508.56      361.50     83.81 o 
 -27   3  11       13.06       49.78     59.73 o 
 -25   3  11      640.95      567.95     83.07 o 
 -23   3  11        2.69       27.14     58.06 o 
 -21   3  11       71.59       92.06    123.76 o 
 -19   3  11       10.99      -17.23     40.02 o 
 -17   3  11      205.41      190.47     56.68 o 
 -15   3  11      553.42      525.08     68.10 o 
 -13   3  11      555.52      655.41     68.10 o 
 -11   3  11     4270.72     3817.03    111.81 o 
  -9   3  11      979.04      984.74     60.70 o 
  -7   3  11     2688.22     2488.23    100.02 o 
  -5   3  11     2239.98     2596.58     78.27 o 
  -3   3  11     9871.12    10226.21    177.27 o 
  -1   3  11     4447.81     4125.09    169.91 o 
   1   3  11       71.03       68.46     24.36 o 
   3   3  11     1533.55     1637.91     63.92 o 
   5   3  11      213.39      204.21     36.37 o 
   7   3  11      428.71      312.94     42.54 o 
   9   3  11      147.01       92.13     41.16 o 
  11   3  11     1475.67     1503.58    106.10 o 
  13   3  11       54.25      108.43     42.45 o 
  15   3  11       96.01       59.07     43.12 o 
  17   3  11        1.17       49.92     42.18 o 
  19   3  11        4.52       -3.11     47.59 o 
  21   3  11      169.48       15.53     53.76 o 
  23   3  11        0.88       61.44     56.60 o 
  25   3  11       60.17       51.95     60.79 o 
 -28   4  11      168.44      228.75     72.55 o 
 -26   4  11     2964.19     3139.47    158.65 o 
 -24   4  11     2280.21     2768.22    191.78 o 
 -22   4  11       94.12       77.78     57.40 o 
 -20   4  11     6941.10     6349.47    216.74 o 
 -18   4  11     8821.51     8588.34    247.64 o 
 -16   4  11      829.78     1063.85     92.07 o 
 -14   4  11    18562.56    17888.35    465.76 o 
 -12   4  11     5936.82     5484.98    141.76 o 
 -10   4  11      162.59      243.70     41.02 o 
  -8   4  11    10223.04    10573.32    402.09 o 
  -6   4  11     6287.82     5625.69    207.82 o 
  -4   4  11     5741.08     5157.15    103.36 o 
  -2   4  11      620.25      664.53     40.29 o 
   0   4  11    11728.14    11445.82    192.28 o 
   2   4  11     9665.14     9154.06    291.58 o 
   4   4  11      358.59      271.40     43.48 o 
   6   4  11     4701.39     4376.19    123.75 o 
   8   4  11    10883.53    10636.65    224.18 o 
  10   4  11     3258.46     3108.68    127.71 o 
  12   4  11     1161.04     1266.32     83.14 o 
  14   4  11      902.95      791.90     96.69 o 
  16   4  11      471.82      521.31     67.13 o 
  18   4  11        0.18      -16.60     42.86 o 
  20   4  11       68.15       95.54     52.84 o 
  22   4  11      129.86      179.27     62.59 o 
  24   4  11       30.58       26.33     58.44 o 
 -29   5  11      421.71      684.31    102.84 o 
 -27   5  11       58.99       45.01     64.92 o 
 -25   5  11      305.53      256.73     68.51 o 
 -23   5  11      944.67     1057.96    249.41 o 
 -21   5  11       53.52       75.85     55.69 o 
 -19   5  11      638.76      645.27    146.44 o 
 -17   5  11     1012.70     1019.49     95.35 o 
 -15   5  11       42.69        6.22     36.32 o 
 -13   5  11     9848.59     9075.97    198.12 o 
 -11   5  11      662.67      539.98     54.15 o 
  -9   5  11     1277.94      891.47     68.94 o 
  -7   5  11      985.36     1037.30    130.48 o 
  -5   5  11     2372.76     2553.13    113.73 o 
  -3   5  11     3589.28     3280.32    128.18 o 
  -1   5  11      771.42      633.72     46.97 o 
   1   5  11     3674.61     4060.24    360.89 o 
   3   5  11      507.53      550.74     62.95 o 
   5   5  11      658.56      631.27     57.40 o 
   7   5  11       63.19       66.71     31.12 o 
   9   5  11      371.59      324.56     64.47 o 
  11   5  11     1068.36     1160.03    161.64 o 
  13   5  11      212.36      227.38     53.91 o 
  15   5  11       86.13        4.18     61.11 o 
  17   5  11       45.49       39.92     51.93 o 
  19   5  11      103.68       38.33     54.62 o 
  21   5  11       54.45       58.66     52.28 o 
  23   5  11        7.34       -2.00     57.97 o 
 -28   6  11       12.15       17.74     82.55 o 
 -26   6  11      282.19      246.81     87.46 o 
 -24   6  11      384.35      467.78     93.96 o 
 -22   6  11      212.12      177.75     70.72 o 
 -20   6  11     1213.50     1509.90    121.02 o 
 -18   6  11      125.97      296.75     72.75 o 
 -16   6  11     1775.52     1645.26    116.22 o 
 -14   6  11     6095.56     6326.61    184.96 o 
 -12   6  11     3820.89     4202.77    134.89 o 
 -10   6  11      858.32      805.40     68.49 o 
  -8   6  11      429.13      573.66     81.23 o 
  -6   6  11     4798.85     5120.07    166.36 o 
  -4   6  11     2913.69     3235.73    157.36 o 
  -2   6  11     1626.46     1695.89     75.01 o 
   0   6  11     9623.95     9644.28    236.45 o 
   2   6  11     5011.96     5257.46    169.47 o 
   4   6  11       86.86      151.86     46.04 o 
   6   6  11      140.26      181.58     39.49 o 
   8   6  11     1855.92     2084.02    178.63 o 
  10   6  11     3783.32     3917.51    154.85 o 
  12   6  11        5.68       49.05     42.40 o 
  14   6  11      729.64      757.95     77.88 o 
  16   6  11      364.79      459.45     71.69 o 
  18   6  11       38.19       -7.47     52.53 o 
  20   6  11       48.80        8.10     59.75 o 
  22   6  11      167.36      158.87     64.48 o 
 -27   7  11      251.80      384.85    111.41 o 
 -25   7  11      605.91      572.14     96.55 o 
 -23   7  11     1771.09     1781.42    141.12 o 
 -21   7  11     1475.79     1844.39    254.14 o 
 -19   7  11      777.60      603.98     89.82 o 
 -17   7  11     6670.15     6200.99    217.90 o 
 -15   7  11     5370.48     4819.46    177.40 o 
 -13   7  11     8478.93     8269.42    202.08 o 
 -11   7  11      648.53      568.31     66.26 o 
  -9   7  11     6695.85     6727.03    300.27 o 
  -7   7  11     4376.21     4236.95    371.15 o 
  -5   7  11     1490.83     1477.61     66.83 o 
  -3   7  11    12590.10    12038.05    468.50 o 
  -1   7  11    10472.64    10612.29    509.22 o 
   1   7  11       33.99       33.27     37.12 o 
   3   7  11     2018.25     2087.14    115.62 o 
   5   7  11     8193.56     7802.02    174.08 o 
   7   7  11       90.63      129.28     44.73 o 
   9   7  11      317.98      256.10     47.00 o 
  11   7  11      425.64      327.91     60.28 o 
  13   7  11      364.01      400.36     66.65 o 
  15   7  11        0.24      -15.36     46.48 o 
  17   7  11      547.19      392.39     73.98 o 
  19   7  11      481.86      385.88     77.62 o 
  21   7  11       80.00      129.73     71.27 o 
  23   7  11       63.55       43.13     69.39 o 
 -26   8  11      336.50      397.64    112.21 o 
 -24   8  11        0.10      -11.52     49.84 o 
 -22   8  11       96.05      120.27     65.70 o 
 -20   8  11      803.80      624.67    106.76 o 
 -18   8  11       29.02      -20.07     50.07 o 
 -16   8  11      518.87      281.50     62.36 o 
 -14   8  11      132.98       73.56     41.97 o 
 -12   8  11        7.75       24.24     40.00 o 
 -10   8  11      412.38      401.20     56.96 o 
  -8   8  11     2868.66     2632.67    113.57 o 
  -6   8  11     1123.58      901.75     73.79 o 
  -4   8  11     1823.33     1481.34     85.32 o 
  -2   8  11     1574.22     1432.77    134.15 o 
   0   8  11        0.44       32.53     42.19 o 
   2   8  11      122.56      325.15     59.91 o 
   4   8  11      262.45      226.65     44.15 o 
   6   8  11        6.31      -17.31     34.01 o 
   8   8  11     1641.13     1611.40     87.97 o 
  10   8  11        8.78      -28.19     37.23 o 
  12   8  11        8.06       -4.80     44.65 o 
  14   8  11        4.39       48.74     50.87 o 
  16   8  11       34.71      185.46     63.31 o 
  18   8  11       18.15      -24.84     58.67 o 
  20   8  11       23.13       28.23     65.20 o 
  22   8  11       32.80       40.45     68.54 o 
 -25   9  11      185.51       91.91     83.11 o 
 -23   9  11     1915.26     2210.71    256.97 o 
 -21   9  11     1761.53     2132.25    212.57 o 
 -19   9  11      333.59      251.98     74.25 o 
 -17   9  11     4102.52     4375.36    319.32 o 
 -15   9  11     3083.66     3434.45    197.59 o 
 -13   9  11      218.31      137.02     47.49 o 
 -11   9  11    12122.69    12053.41    594.63 o 
  -9   9  11     1063.84     1233.42     89.62 o 
  -7   9  11        3.57       29.35     53.85 o 
  -5   9  11     1763.89     1701.43    209.73 o 
  -3   9  11      824.56     1115.53     99.39 o 
  -1   9  11       42.83       65.14     56.68 o 
   1   9  11       53.37        4.80     43.04 o 
   3   9  11      182.61      166.07     46.38 o 
   5   9  11     4316.03     4777.19    229.79 o 
   7   9  11     1337.68     1654.12     91.96 o 
   9   9  11      256.22      200.45     50.50 o 
  11   9  11     2786.47     2884.26    136.24 o 
  13   9  11      307.68      411.30     72.64 o 
  15   9  11      244.42      169.29     65.08 o 
  17   9  11     1773.06     1599.22    148.92 o 
  19   9  11      634.79      641.46    120.02 o 
 -24  10  11       21.98       74.64     78.83 o 
 -22  10  11      188.36      120.93    107.70 o 
 -20  10  11     1375.49     1215.90    121.18 o 
 -18  10  11        2.97      -12.66     48.95 o 
 -16  10  11       12.61      -20.89     43.67 o 
 -14  10  11     1010.89     1021.19    152.52 o 
 -12  10  11     3699.86     3476.63    193.72 o 
 -10  10  11      599.87      754.26     81.86 o 
  -8  10  11     7310.88     7204.59    512.05 o 
  -6  10  11     7374.65     7003.93    247.06 o 
  -4  10  11     5535.95     5154.54    313.66 o 
  -2  10  11       76.22        9.29     47.88 o 
   0  10  11     5871.56     5906.02    512.05 o 
   2  10  11     1248.42     1402.11    117.29 o 
   4  10  11      642.52      575.02     64.82 o 
   6  10  11     1150.12      958.79     78.11 o 
   8  10  11     2035.50     1964.97    104.34 o 
  10  10  11        0.79       69.41     46.32 o 
  12  10  11      207.71      206.11     73.45 o 
  14  10  11      139.31       62.02     60.79 o 
  16  10  11      378.03      325.97     78.26 o 
  18  10  11      273.24      448.30     90.92 o 
 -21  11  11      403.59      287.20    139.82 o 
 -19  11  11       33.98        9.45     90.70 o 
 -17  11  11       28.09      -33.78     43.60 o 
 -15  11  11      144.94      167.48     56.14 o 
 -13  11  11     1088.35     1154.56     94.57 o 
 -11  11  11       15.51       60.15     59.44 o 
  -9  11  11        0.80       85.13     59.35 o 
  -7  11  11     1018.40     1128.29    120.51 o 
  -5  11  11        0.17       31.54     58.38 o 
  -3  11  11     1127.58     1313.20    194.62 o 
  -1  11  11     1428.74     1656.10    128.02 o 
   1  11  11      217.06      173.60     67.64 o 
   3  11  11      108.10      223.38     75.81 o 
   5  11  11      239.81      367.99     72.91 o 
   7  11  11        0.74       41.30     51.55 o 
   9  11  11       15.60       38.51     48.58 o 
  11  11  11       21.02      116.35     51.94 o 
  13  11  11       93.80       98.25     56.50 o 
  15  11  11        0.83      -62.42     88.16 o 
  17  11  11        9.94       28.43     63.40 o 
 -20  12  11     2624.19     2428.00    285.31 o 
 -18  12  11     1988.82     2176.48    172.37 o 
 -16  12  11       73.08       51.57     66.93 o 
 -14  12  11     2305.68     2416.21    365.98 o 
 -12  12  11     3169.46     3505.98    187.19 o 
 -10  12  11      306.18      278.78    140.77 o 
  -8  12  11     1815.35     1621.91    140.74 o 
  -6  12  11     3796.00     4189.68    205.80 o 
  -4  12  11     1359.28     1844.15    226.74 o 
  -2  12  11      683.91      741.28    100.17 o 
   0  12  11     2812.34     2722.52    166.16 o 
   2  12  11     6117.54     6809.74    332.55 o 
   4  12  11      946.21     1051.81    302.32 o 
   6  12  11      271.31      183.38     72.57 o 
   8  12  11     1982.04     1942.14    133.99 o 
  10  12  11      195.07      196.57     63.24 o 
  12  12  11       10.63       10.71     53.59 o 
  14  12  11       94.63       90.75     59.79 o 
  16  12  11      228.11      148.01     75.44 o 
 -17  13  11     2153.13     2036.51    171.63 o 
 -15  13  11      685.64      563.07    153.05 o 
 -13  13  11       36.65      -39.24     62.63 o 
 -11  13  11     1044.87      967.09    171.94 o 
  -9  13  11      470.38      464.75     94.61 o 
  -7  13  11        8.75       16.16     63.09 o 
  -5  13  11      439.33      401.41    139.82 o 
  -3  13  11      816.76      920.18    187.06 o 
  -1  13  11      138.58       42.59    102.03 o 
   1  13  11      600.57      402.92     90.86 o 
   3  13  11     1246.67      834.32    169.11 o 
   5  13  11     1223.13      989.35    295.71 o 
   7  13  11      260.91      197.24     83.01 o 
   9  13  11      176.66      181.02     74.35 o 
  11  13  11      751.38      447.94     94.61 o 
  13  13  11        1.84       39.81     60.47 o 
 -14  14  11      274.76      211.62    122.82 o 
 -12  14  11      540.74      706.62    233.35 o 
 -10  14  11      162.48      133.15     78.15 o 
  -8  14  11       11.31       47.18     67.98 o 
  -6  14  11      155.31      153.79    240.91 o 
  -4  14  11       68.51      -69.91     86.92 o 
  -2  14  11        4.94      -15.12    102.03 o 
   0  14  11       40.17       62.35     72.15 o 
   2  14  11      272.82      185.77     82.16 o 
   4  14  11      963.38      953.18    129.63 o 
   6  14  11       68.66       20.92     83.03 o 
   8  14  11      308.81      248.53    126.27 o 
  10  14  11        8.44       26.45     72.39 o 
 -11  15  11      320.17       86.92    122.82 o 
  -9  15  11     1595.52     1348.27    144.82 o 
  -7  15  11      723.85      784.60    125.83 o 
  -5  15  11      486.58      292.56     98.14 o 
  -3  15  11     1635.74     2040.65    270.20 o 
  -1  15  11     1152.01     1386.89    243.74 o 
   1  15  11       42.43       62.32     81.21 o 
   3  15  11     1017.83     1037.33    140.28 o 
   5  15  11      877.23      878.54    137.93 o 
   7  15  11       51.34      231.04    158.72 o 
 -28   0  12     1869.16     2201.26    239.97 o 
 -26   0  12     2660.42     3236.70    268.31 o 
 -24   0  12      246.67      175.72    100.14 o 
 -22   0  12     3339.06     2660.41    217.29 o 
 -20   0  12     2883.18     3113.89    215.40 o 
 -18   0  12     6442.94     5558.89    270.20 o 
 -16   0  12     1027.62      948.53    115.26 o 
 -14   0  12    10169.82     9001.55    321.21 o 
 -12   0  12     4541.15     3901.81    194.62 o 
 -10   0  12    10792.75    10001.09    332.55 o 
  -8   0  12     1887.25     1911.51    171.94 o 
  -6   0  12    31495.65    29533.90    486.89 o 
  -4   0  12     9012.42     7956.49    185.95 o 
  -2   0  12     1505.86     1817.88     83.89 o 
   0   0  12     9238.62     8342.73    218.24 o 
   2   0  12     6966.66     6280.33    164.27 o 
   4   0  12     3471.78     3605.03    125.57 o 
   6   0  12    12969.65    12584.68    339.16 o 
   8   0  12     4509.18     4789.87    213.51 o 
  10   0  12     4821.95     4510.22    211.62 o 
  12   0  12     6572.23     5351.05    245.63 o 
  14   0  12     3641.74     3682.62    209.73 o 
  16   0  12      151.16      313.66     96.36 o 
  18   0  12      318.51      306.10    103.92 o 
  20   0  12      812.36      591.41    139.82 o 
  22   0  12      596.85      649.99    143.60 o 
  24   0  12      149.71      324.99    132.26 o 
 -29   1  12       36.89       71.23     85.48 o 
 -27   1  12      231.83      205.90     88.06 o 
 -25   1  12        1.91      -45.85     58.11 o 
 -23   1  12      152.21      225.40     73.45 o 
 -21   1  12      706.35      581.24     87.32 o 
 -19   1  12     2325.05     2041.10    126.21 o 
 -17   1  12        3.27       -1.86     43.46 o 
 -15   1  12     3331.47     3685.96    144.22 o 
 -13   1  12       83.79       -2.95     39.68 o 
 -11   1  12     6201.14     6182.92    245.63 o 
  -9   1  12     9141.84     7818.73    158.83 o 
  -7   1  12       58.60      118.76     25.36 o 
  -5   1  12     2934.72     2942.24     75.29 o 
  -3   1  12     4106.16     3791.98     85.36 o 
  -1   1  12       16.52       17.65     21.58 o 
   1   1  12       45.92       63.34     22.40 o 
   3   1  12      998.80      856.83     46.88 o 
   5   1  12     1159.11     1142.86     85.58 o 
   7   1  12     2518.29     2652.55     94.34 o 
   9   1  12      315.70      227.31     46.76 o 
  11   1  12     4291.59     3662.71    140.12 o 
  13   1  12     2160.31     2183.21    118.10 o 
  15   1  12        5.37       58.67     52.76 o 
  17   1  12      133.47      110.16     59.44 o 
  19   1  12      303.57      453.68     81.68 o 
  21   1  12        4.16        9.53     61.29 o 
  23   1  12       33.37      -76.56     69.32 o 
 -28   2  12      493.63      500.09    110.54 o 
 -26   2  12      857.19      920.17     98.29 o 
 -24   2  12      400.82      538.71     92.68 o 
 -22   2  12       70.57       72.24     58.11 o 
 -20   2  12     1269.65     1604.79    116.22 o 
 -18   2  12     7350.93     7379.44    459.15 o 
 -16   2  12      261.13       98.42     46.71 o 
 -14   2  12    24512.65    23002.76   1115.75 o 
 -12   2  12     7455.27     6998.63    792.64 o 
 -10   2  12      156.76       75.78     28.73 o 
  -8   2  12     2888.40     2556.24    113.18 o 
  -6   2  12    12017.43    11386.56    173.32 o 
  -4   2  12     3149.51     3071.09     77.68 o 
  -2   2  12       16.03       83.10     23.03 o 
   0   2  12      571.90      539.24     37.82 o 
   2   2  12     4794.04     4807.25    100.06 o 
   4   2  12      519.81      485.34     43.30 o 
   6   2  12      170.28      104.90     38.68 o 
   8   2  12     1009.04     1052.43     80.13 o 
  10   2  12     6202.33     6096.85    186.09 o 
  12   2  12      874.01      905.36     84.87 o 
  14   2  12     1262.73     1316.48    106.76 o 
  16   2  12      350.71      411.08     83.14 o 
  18   2  12       99.12       54.44     56.30 o 
  20   2  12       10.33       17.99     65.37 o 
  22   2  12       42.48       31.77     75.63 o 
  24   2  12       20.09      -14.98     70.58 o 
 -29   3  12      358.68      322.89    105.16 o 
 -27   3  12       25.09       89.03     77.54 o 
 -25   3  12     1570.53     1277.10    127.77 o 
 -23   3  12     5000.47     5168.14    210.78 o 
 -21   3  12      922.38     1342.99    112.02 o 
 -19   3  12      307.72      152.85    102.03 o 
 -17   3  12     3788.37     3307.34    454.42 o 
 -15   3  12      541.06      490.59     68.56 o 
 -13   3  12     5320.46     4775.69    164.19 o 
 -11   3  12     3366.77     2833.02    167.17 o 
  -9   3  12     9343.32     8829.71    179.99 o 
  -7   3  12      130.73      234.33     44.19 o 
  -5   3  12     5372.45     5345.59    109.09 o 
  -3   3  12    12265.22    11363.14    352.91 o 
  -1   3  12     3879.24     3633.78     96.27 o 
   1   3  12      790.38      810.13     46.36 o 
   3   3  12     3629.61     3366.18    183.72 o 
   5   3  12     1639.73     1637.46     90.64 o 
   7   3  12     1022.40     1207.68     84.73 o 
   9   3  12      208.82      200.22    107.70 o 
  11   3  12     1128.01     1153.14     93.07 o 
  13   3  12      134.49      101.37     53.39 o 
  15   3  12        1.36       24.77     43.37 o 
  17   3  12       43.46        9.48     44.01 o 
  19   3  12      573.03      610.85     80.48 o 
  21   3  12       58.61       76.16     55.99 o 
  23   3  12       19.66       65.83     59.17 o 
 -28   4  12      293.10      244.58     81.22 o 
 -26   4  12       72.68      101.21     62.23 o 
 -24   4  12      135.41      189.31    104.87 o 
 -22   4  12      209.10      104.38     60.52 o 
 -20   4  12       37.28      -19.74     44.74 o 
 -18   4  12      374.63      407.04     70.77 o 
 -16   4  12      411.16      251.34     76.52 o 
 -14   4  12     3374.28     3400.38    209.73 o 
 -12   4  12        1.14      -37.37     28.16 o 
 -10   4  12     1507.57     1519.99     79.82 o 
  -8   4  12     1944.88     1458.47     76.70 o 
  -6   4  12     2516.73     2251.17    114.27 o 
  -4   4  12     3270.93     3231.94    226.63 o 
  -2   4  12      469.35      435.53     46.36 o 
   0   4  12     2851.09     2405.05     72.51 o 
   2   4  12     1795.15     1547.36     88.53 o 
   4   4  12     2252.49     1996.75     97.38 o 
   6   4  12     1281.29     1088.85     68.95 o 
   8   4  12      188.40       32.62     34.13 o 
  10   4  12      659.69      828.83     82.16 o 
  12   4  12      708.40      644.39     67.56 o 
  14   4  12      100.54       70.37     46.67 o 
  16   4  12       77.21       75.82     49.99 o 
  18   4  12       29.02       26.46     48.03 o 
  20   4  12        6.92      -31.35     48.75 o 
  22   4  12        7.38      -16.12     56.61 o 
 -27   5  12      111.10        2.02     63.20 o 
 -25   5  12     1370.02     1438.21    133.97 o 
 -23   5  12     2260.82     2623.37    162.41 o 
 -21   5  12      282.62      325.24     74.64 o 
 -19   5  12      498.59      593.68    198.40 o 
 -17   5  12     1298.72     1544.35    114.69 o 
 -15   5  12        5.97       51.43     41.21 o 
 -13   5  12     1888.04     1787.55    122.49 o 
 -11   5  12      337.70      391.65     51.25 o 
  -9   5  12    11102.16    10866.10    355.75 o 
  -7   5  12     3221.38     3234.49    182.23 o 
  -5   5  12     1101.81     1208.53     56.07 o 
  -3   5  12     7029.92     6675.48    128.67 o 
  -1   5  12     7638.10     7357.41    258.54 o 
   1   5  12      499.02      485.45     59.47 o 
   3   5  12     8124.36     8585.93    221.10 o 
   5   5  12     4835.52     5130.08    142.09 o 
   7   5  12      205.31      154.36     43.95 o 
   9   5  12     3792.46     3617.22    126.75 o 
  11   5  12     3058.13     3436.70    128.81 o 
  13   5  12      660.62      688.96     72.58 o 
  15   5  12        6.09      -69.85     46.57 o 
  17   5  12        4.44       -8.09     46.87 o 
  19   5  12       35.18       10.57     51.66 o 
  21   5  12       34.58      100.58     60.90 o 
  23   5  12       10.00      -19.55     58.84 o 
 -26   6  12      295.12      525.93     86.95 o 
 -24   6  12      114.26      123.38     72.75 o 
 -22   6  12      697.95      584.88     94.84 o 
 -20   6  12     2685.90     2686.63    154.41 o 
 -18   6  12     5540.99     5840.09    213.61 o 
 -16   6  12       75.46      136.83     58.02 o 
 -14   6  12     7234.23     7361.92    187.13 o 
 -12   6  12    35305.93    34111.71   1331.78 o 
 -10   6  12      900.78      848.65     69.01 o 
  -8   6  12     1308.82     1451.06     86.83 o 
  -6   6  12     1538.89     1177.00     76.04 o 
  -4   6  12       14.46       42.73     25.88 o 
  -2   6  12     1474.29     1466.61     77.00 o 
   0   6  12     2762.20     2645.99    116.12 o 
   2   6  12     1095.30      932.85    159.66 o 
   4   6  12     1156.89     1081.61    173.83 o 
   6   6  12      161.51      134.35     43.69 o 
   8   6  12     2506.72     2459.78    135.27 o 
  10   6  12      316.80      315.06     51.01 o 
  12   6  12      350.46      160.23     65.56 o 
  14   6  12     1684.43     1433.96    134.54 o 
  16   6  12     1452.61     1363.06    104.98 o 
  18   6  12       26.78       52.33     57.50 o 
  20   6  12      252.01      171.43     77.82 o 
  22   6  12       52.90       36.14     57.97 o 
 -25   7  12      227.13      234.17     89.82 o 
 -23   7  12      199.66      128.44     76.02 o 
 -21   7  12     1382.30     1159.25    140.77 o 
 -19   7  12       16.66       71.54     58.02 o 
 -17   7  12      792.82      967.79    102.64 o 
 -15   7  12     1203.37     1462.84    115.87 o 
 -13   7  12      363.47      470.93     62.10 o 
 -11   7  12        2.54       54.61     39.15 o 
  -9   7  12        9.39       23.74     33.17 o 
  -7   7  12      490.01      479.55     79.36 o 
  -5   7  12     3700.68     3327.75    197.21 o 
  -3   7  12     1010.33     1051.38     88.88 o 
  -1   7  12      644.57      795.30     78.47 o 
   1   7  12      815.86      754.69    183.28 o 
   3   7  12      557.68      484.86     68.98 o 
   5   7  12      199.79      187.90     46.43 o 
   7   7  12      320.84      387.40     53.00 o 
   9   7  12      507.43      461.45     57.42 o 
  11   7  12       55.39      -26.76     37.08 o 
  13   7  12       32.06       -1.25     45.05 o 
  15   7  12        0.26       -9.71     47.39 o 
  17   7  12        1.78       45.19     59.21 o 
  19   7  12       18.13       45.57     64.09 o 
  21   7  12       34.21       65.35     68.43 o 
 -24   8  12      927.31     1168.27    316.49 o 
 -22   8  12      924.80      926.60    112.59 o 
 -20   8  12     4712.58     4582.38    203.91 o 
 -18   8  12      569.31      797.91    112.42 o 
 -16   8  12      803.50      803.17    114.31 o 
 -14   8  12      898.36     1011.26     83.54 o 
 -12   8  12     5398.23     5411.99    249.51 o 
 -10   8  12      446.45      470.96     92.52 o 
  -8   8  12      735.05      735.17     88.22 o 
  -6   8  12    11333.26    11131.87    754.85 o 
  -4   8  12     9797.50     9908.00    215.45 o 
  -2   8  12     1175.28     1120.55     95.33 o 
   0   8  12     9167.02     9629.29    408.13 o 
   2   8  12     9586.14     9785.92    604.64 o 
   4   8  12       18.72       53.13     44.74 o 
   6   8  12     2282.65     2213.31     98.96 o 
   8   8  12     2009.63     1884.88     96.25 o 
  10   8  12       61.14      150.00     48.29 o 
  12   8  12       68.55       71.81     53.06 o 
  14   8  12      202.82      306.09     66.40 o 
  16   8  12       92.41      132.14     62.18 o 
  18   8  12       11.43        4.91     61.73 o 
  20   8  12       58.63       65.45     71.46 o 
 -23   9  12      547.12      578.48    102.10 o 
 -21   9  12       47.16      157.37     72.11 o 
 -19   9  12       20.58      -24.34     77.47 o 
 -17   9  12      887.43      545.75     88.06 o 
 -15   9  12      287.40      299.49     64.80 o 
 -13   9  12      355.36      277.92     58.13 o 
 -11   9  12     3689.51     2926.01    130.68 o 
  -9   9  12     1142.21      939.74     82.64 o 
  -7   9  12      334.97      414.62     80.68 o 
  -5   9  12     1179.83     1043.46    110.03 o 
  -3   9  12      237.20      321.75     65.23 o 
  -1   9  12       14.60       44.59     46.72 o 
   1   9  12       60.24       43.36     48.90 o 
   3   9  12     1042.48     1166.40    174.78 o 
   5   9  12     1861.28     1589.21    105.31 o 
   7   9  12      100.34       76.35     44.51 o 
   9   9  12      417.24      309.58     56.48 o 
  11   9  12        2.90       61.02     46.32 o 
  13   9  12        0.24       12.77     53.37 o 
  15   9  12      115.38        4.34     57.71 o 
  17   9  12      180.67      -13.27     62.21 o 
  19   9  12      117.08      -20.05     64.90 o 
 -22  10  12      581.58      668.88    170.05 o 
 -20  10  12     1065.79     1456.02    133.92 o 
 -18  10  12        4.60        8.54    139.82 o 
 -16  10  12      119.21       81.35     48.12 o 
 -14  10  12      307.83      338.92     65.44 o 
 -12  10  12     1659.71     2258.67    124.09 o 
 -10  10  12      590.14      627.29     93.07 o 
  -8  10  12       52.76      103.44     61.74 o 
  -6  10  12     2383.67     2575.36    164.32 o 
  -4  10  12      191.61      363.89     83.89 o 
  -2  10  12        0.69       35.80     77.47 o 
   0  10  12       89.11      107.34     60.47 o 
   2  10  12      147.05      331.88     74.00 o 
   4  10  12      473.14      275.24    115.26 o 
   6  10  12     1071.98     1029.91     80.78 o 
   8  10  12      588.37      811.22     78.06 o 
  10  10  12       50.34       12.97     46.73 o 
  12  10  12      103.99      155.09     56.56 o 
  14  10  12       75.42       67.69     62.45 o 
  16  10  12        0.35       84.46     66.58 o 
  18  10  12       97.43       56.68     67.26 o 
 -21  11  12      408.47      782.25    183.28 o 
 -19  11  12      602.10      449.30    110.54 o 
 -17  11  12     1476.86     1500.62    250.36 o 
 -15  11  12     1900.73     1999.87    127.63 o 
 -13  11  12      508.30      259.43     61.22 o 
 -11  11  12     6364.85     6521.43    247.21 o 
  -9  11  12     5043.89     5287.54    681.16 o 
  -7  11  12      278.76      442.32     88.15 o 
  -5  11  12     1555.16     1441.59    290.04 o 
  -3  11  12      789.01     1024.11    179.50 o 
  -1  11  12      251.31      215.17     86.92 o 
   1  11  12      102.00       59.81    117.15 o 
   3  11  12       69.62      146.75     70.82 o 
   5  11  12      700.18      839.11    174.78 o 
   7  11  12      713.97      949.30     85.85 o 
   9  11  12      493.55      488.75     69.63 o 
  11  11  12      785.10      691.65     81.94 o 
  13  11  12      747.56      832.25    108.25 o 
  15  11  12       17.23       -6.74     57.62 o 
 -18  12  12        2.06      196.51    113.37 o 
 -16  12  12      331.88      203.65     63.59 o 
 -14  12  12      234.10      111.66     69.91 o 
 -12  12  12      102.57       91.25     63.09 o 
 -10  12  12       17.26       96.14     66.04 o 
  -8  12  12        2.73       58.61     62.75 o 
  -6  12  12       28.52      -54.80     54.00 o 
  -4  12  12        3.25      -69.37    110.54 o 
  -2  12  12      282.99      417.58    156.83 o 
   0  12  12      797.73      643.59     99.39 o 
   2  12  12     1020.58      771.42    107.86 o 
   4  12  12       13.37       68.65     68.80 o 
   6  12  12       64.26       54.12     62.56 o 
   8  12  12        1.66       22.15     62.10 o 
  10  12  12        0.01       23.29     52.84 o 
  12  12  12      102.29       34.53     57.71 o 
  14  12  12       48.48      138.51     66.30 o 
 -17  13  12      331.65      279.65    134.15 o 
 -15  13  12      716.12      697.37    199.34 o 
 -13  13  12       10.23       70.06     67.08 o 
 -11  13  12       17.89       20.22     66.76 o 
  -9  13  12      718.56      953.64    122.03 o 
  -7  13  12      299.02      381.82     98.03 o 
  -5  13  12        9.02      -31.17     66.28 o 
  -3  13  12      837.82     1016.55    202.18 o 
  -1  13  12      519.19      795.48    188.95 o 
   1  13  12       50.90      -14.76    149.27 o 
   3  13  12     1279.60     1260.06    135.32 o 
   5  13  12      850.29      939.81    129.63 o 
   7  13  12        0.41       -5.40     60.67 o 
   9  13  12      985.93      977.40    117.12 o 
  11  13  12      242.35      393.83     88.71 o 
 -14  14  12     1574.56     1505.93    224.85 o 
 -12  14  12      806.45     1147.59    215.40 o 
 -10  14  12       14.88        4.18     68.56 o 
  -8  14  12      884.50      835.52    122.67 o 
  -6  14  12     1542.62     1651.64    159.51 o 
  -4  14  12      115.50       71.00     79.86 o 
  -2  14  12      178.89      326.88    145.49 o 
   0  14  12     1238.59     1173.38    221.07 o 
   2  14  12     1385.34     1622.72    153.35 o 
   4  14  12       24.69      127.82     86.68 o 
   6  14  12      260.72      145.66     90.93 o 
   8  14  12      585.05      559.75    123.47 o 
  -9  15  12      198.41      111.91     85.75 o 
  -7  15  12       18.96      -54.73     74.78 o 
  -5  15  12        8.02      102.65     85.97 o 
  -3  15  12       97.80       69.91    128.49 o 
  -1  15  12        0.18       62.35    126.60 o 
   1  15  12        0.89      126.60    130.38 o 
   3  15  12      133.00      -19.92     81.21 o 
 -29   1  13      237.29      473.19    122.82 o 
 -27   1  13      455.96      351.09     95.95 o 
 -25   1  13     1962.90     1743.30    265.47 o 
 -23   1  13     1020.51     1346.21    122.90 o 
 -21   1  13      107.34      216.25     68.33 o 
 -19   1  13     2205.91     1574.80    114.18 o 
 -17   1  13     6550.23     6264.58    201.73 o 
 -15   1  13    17394.35    17138.68    507.33 o 
 -13   1  13      833.99      747.91     72.75 o 
 -11   1  13    14653.69    13824.66    519.61 o 
  -9   1  13    11048.65    10802.68    300.96 o 
  -7   1  13        0.23       52.39     23.73 o 
  -5   1  13    17421.88    17283.88    232.05 o 
  -3   1  13     7994.65     7303.94    129.64 o 
  -1   1  13      550.79      509.34     38.91 o 
   1   1  13     4219.51     4354.78    229.49 o 
   3   1  13     1597.11     1532.63     80.73 o 
   5   1  13      430.31      453.00     40.25 o 
   7   1  13        0.46       44.96     32.71 o 
   9   1  13      117.91      135.49     43.41 o 
  11   1  13     3146.39     3249.78    151.16 o 
  13   1  13      230.56      244.12     70.86 o 
  15   1  13        0.52       20.88     51.11 o 
  17   1  13       34.04       89.17     58.38 o 
  19   1  13       87.32      285.30     77.74 o 
  21   1  13       56.28      122.25     73.34 o 
  23   1  13      278.03      380.67     95.42 o 
 -28   2  13      948.83      917.71    129.85 o 
 -26   2  13     1181.06     1287.19    133.59 o 
 -24   2  13        0.64       30.07     63.96 o 
 -22   2  13      671.22      661.77    109.59 o 
 -20   2  13     3688.79     3469.24    158.99 o 
 -18   2  13      898.75      732.16     84.83 o 
 -16   2  13     5052.00     4584.22    170.31 o 
 -14   2  13     7652.96     6894.79    204.41 o 
 -12   2  13     3512.65     3377.24    301.37 o 
 -10   2  13      724.55      683.86     54.01 o 
  -8   2  13     1769.13     1632.72     76.99 o 
  -6   2  13     2348.14     1998.70     70.91 o 
  -4   2  13      377.67      389.22     36.40 o 
  -2   2  13     2282.38     2261.87     99.00 o 
   0   2  13     7345.00     7304.41    256.63 o 
   2   2  13     9688.05     9579.09    157.51 o 
   4   2  13     1770.54     1789.19     90.74 o 
   6   2  13     6139.79     6266.38    256.97 o 
   8   2  13     1473.92     1622.79     97.87 o 
  10   2  13      804.40      722.08     75.84 o 
  12   2  13     1250.67     1243.33    178.56 o 
  14   2  13      843.71     1069.38    172.89 o 
  16   2  13        7.62       -8.72     51.65 o 
  18   2  13        5.40       55.31     63.09 o 
  20   2  13       18.82       17.31     64.86 o 
  22   2  13        1.82       34.71     74.00 o 
 -27   3  13      157.28      187.42     71.67 o 
 -25   3  13      708.98      790.12    114.53 o 
 -23   3  13     1019.99     1132.24    114.81 o 
 -21   3  13      198.76      302.97    146.44 o 
 -19   3  13      774.31      812.82    103.92 o 
 -17   3  13     1295.34     1676.56    114.23 o 
 -15   3  13       17.42      -63.40     43.46 o 
 -13   3  13     1212.26     1145.14     90.93 o 
 -11   3  13     1153.50      898.39     74.77 o 
  -9   3  13       14.28        4.95     22.99 o 
  -7   3  13     1084.08     1102.13     66.95 o 
  -5   3  13        7.38       63.47     24.22 o 
  -3   3  13        6.07      -17.94     21.60 o 
  -1   3  13      360.10      293.57     51.00 o 
   1   3  13      297.27      293.10     34.95 o 
   3   3  13     1532.53     1690.44     94.96 o 
   5   3  13      991.45     1131.61     85.97 o 
   7   3  13       23.41       37.96     36.58 o 
   9   3  13      157.30      184.25     52.06 o 
  11   3  13      273.15      510.53    105.81 o 
  13   3  13       20.86        3.89     46.30 o 
  15   3  13      126.60      169.61     68.10 o 
  17   3  13      185.23      138.93     66.24 o 
  19   3  13       85.39       52.47     67.18 o 
  21   3  13       75.90      165.48    133.21 o 
  23   3  13       22.89       58.60     83.18 o 
 -28   4  13      402.55      393.21     87.47 o 
 -26   4  13      378.47      411.74    101.89 o 
 -24   4  13       90.43        6.24     61.07 o 
 -22   4  13      718.34      763.20    138.88 o 
 -20   4  13      825.45      980.03    105.81 o 
 -18   4  13     1129.67     1107.06    101.54 o 
 -16   4  13     1142.87      878.89     89.49 o 
 -14   4  13     4186.99     3904.40    227.68 o 
 -12   4  13     9898.97     9855.79    566.85 o 
 -10   4  13        9.50       26.40     28.45 o 
  -8   4  13    15445.89    14764.65    423.12 o 
  -6   4  13    17201.12    16121.46    618.09 o 
  -4   4  13        8.38       78.66     26.34 o 
  -2   4  13    13468.65    13242.90    408.81 o 
   0   4  13     5839.30     6009.20    198.93 o 
   2   4  13      146.34      124.92     40.73 o 
   4   4  13      209.64      215.14     47.30 o 
   6   4  13     1329.70     1185.89     87.17 o 
   8   4  13     1023.06     1085.55    105.81 o 
  10   4  13      927.58      877.10     86.23 o 
  12   4  13      902.98      751.91     84.44 o 
  14   4  13     1157.10     1098.19    102.51 o 
  16   4  13        6.90      137.60     70.77 o 
  18   4  13       44.75      -24.63     45.79 o 
  20   4  13      570.37      536.52     82.89 o 
  22   4  13      304.32      280.89     72.20 o 
 -27   5  13       97.78      -22.59     59.92 o 
 -25   5  13      146.47       99.26     71.71 o 
 -23   5  13     1341.26     1367.92    126.17 o 
 -21   5  13        3.01       41.61     67.08 o 
 -19   5  13     2518.61     2201.07    251.30 o 
 -17   5  13     3807.24     3691.55    239.02 o 
 -15   5  13        2.38        8.19     38.44 o 
 -13   5  13      509.74      436.39    120.93 o 
 -11   5  13    15267.72    14072.06    398.83 o 
  -9   5  13      158.54      104.41     57.12 o 
  -7   5  13       19.57      -14.49     32.22 o 
  -5   5  13      611.83      428.95     40.85 o 
  -3   5  13       92.18       39.16     25.52 o 
  -1   5  13      615.82      498.19     51.70 o 
   1   5  13       33.52       61.05     37.05 o 
   3   5  13      900.80      881.74     76.25 o 
   5   5  13      909.11     1000.96    186.12 o 
   7   5  13      148.87      167.77     63.15 o 
   9   5  13      340.58      216.66     59.02 o 
  11   5  13      114.14       87.82     54.53 o 
  13   5  13        0.26      -23.91     41.65 o 
  15   5  13      168.45      107.99     49.82 o 
  17   5  13       14.19        2.44     53.75 o 
  19   5  13       19.30       24.60     51.65 o 
  21   5  13       32.49       27.28     57.87 o 
 -26   6  13      391.48      510.78    108.59 o 
 -24   6  13       31.81       -7.26     63.45 o 
 -22   6  13      167.53      212.49     73.07 o 
 -20   6  13      568.46      681.87     96.09 o 
 -18   6  13       18.94       35.01     52.91 o 
 -16   6  13     1245.77     1191.53    106.79 o 
 -14   6  13     2102.29     2404.32    136.94 o 
 -12   6  13        3.22      122.07     43.53 o 
 -10   6  13      820.12      747.27     68.22 o 
  -8   6  13     1419.19     1728.20     92.68 o 
  -6   6  13     1464.37     1926.32     97.98 o 
  -4   6  13      893.06      910.32     55.43 o 
  -2   6  13      412.36      575.27     56.58 o 
   0   6  13     3863.57     4307.68    211.62 o 
   2   6  13     2046.91     2221.14    113.03 o 
   4   6  13      465.12      496.78     68.98 o 
   6   6  13     1197.13     1250.58     83.86 o 
   8   6  13     1903.56     1955.13    105.88 o 
  10   6  13      150.80      224.74     61.22 o 
  12   6  13      351.24      339.34     63.34 o 
  14   6  13       37.64       53.75     46.75 o 
  16   6  13       38.48       48.89     48.69 o 
  18   6  13       40.30       -0.95     77.27 o 
  20   6  13       81.53       77.34     64.81 o 
 -25   7  13      552.33      345.55     95.50 o 
 -23   7  13     3092.61     3361.72    311.77 o 
 -21   7  13       44.67      105.97     64.79 o 
 -19   7  13     3201.56     2877.33    206.90 o 
 -17   7  13     6097.18     6364.56    377.90 o 
 -15   7  13     1420.14     1464.48    117.78 o 
 -13   7  13       81.62      108.95     42.84 o 
 -11   7  13     6521.04     6363.00    299.47 o 
  -9   7  13     8745.15     8903.74    292.26 o 
  -7   7  13     3138.74     2985.73    309.16 o 
  -5   7  13     3087.79     3099.48    448.75 o 
  -3   7  13     4443.74     4335.22    132.06 o 
  -1   7  13     1118.70     1232.93    187.06 o 
   1   7  13      149.40      224.53     54.00 o 
   3   7  13     3058.81     3317.65    144.36 o 
   5   7  13     4101.47     4395.54    170.22 o 
   7   7  13      134.06      227.90     53.05 o 
   9   7  13     1031.01     1174.74     91.69 o 
  11   7  13      190.30      208.45     52.66 o 
  13   7  13      231.14      153.31     57.74 o 
  15   7  13       66.48       75.27     54.02 o 
  17   7  13      207.04      137.75     65.24 o 
  19   7  13        2.27      -55.73     57.38 o 
 -24   8  13      180.94      156.71     85.18 o 
 -22   8  13       75.11       20.47     64.71 o 
 -20   8  13        0.68       38.89     57.40 o 
 -18   8  13       34.79      114.62     62.41 o 
 -16   8  13       12.07       68.80     55.44 o 
 -14   8  13       46.58       57.16     43.61 o 
 -12   8  13     2519.41     2456.17    124.29 o 
 -10   8  13     3495.99     3251.41    132.13 o 
  -8   8  13     1499.86     1258.77     99.85 o 
  -6   8  13     2584.81     2704.49    156.88 o 
  -4   8  13        3.19        9.22     49.98 o 
  -2   8  13     4272.47     4234.47    137.65 o 
   0   8  13      880.92      594.03     76.11 o 
   2   8  13      677.60      654.27     83.38 o 
   4   8  13      139.65      102.88     54.82 o 
   6   8  13       37.32      -33.27     37.85 o 
   8   8  13       76.06       70.94     51.87 o 
  10   8  13        1.73      -24.69     40.47 o 
  12   8  13        0.03       68.34     46.36 o 
  14   8  13      489.54      312.47     97.70 o 
  16   8  13      178.78      124.40     66.26 o 
  18   8  13        0.10        4.57     70.55 o 
 -23   9  13      730.11      858.56    119.67 o 
 -21   9  13       47.14       88.02     70.47 o 
 -19   9  13      354.43      279.27     77.46 o 
 -17   9  13      579.18      519.55     92.27 o 
 -15   9  13     2722.75     2978.50    261.69 o 
 -13   9  13      180.88      167.20     54.52 o 
 -11   9  13      844.27     1196.31     93.62 o 
  -9   9  13     1917.48     2406.77    162.50 o 
  -7   9  13      208.26       88.85     59.44 o 
  -5   9  13     4123.14     4813.32    203.78 o 
  -3   9  13     2471.48     2566.01    160.89 o 
  -1   9  13      410.13      567.49     77.24 o 
   1   9  13      932.30     1008.97     98.97 o 
   3   9  13     1380.71     1518.74    118.04 o 
   5   9  13      107.90       63.80     57.26 o 
   7   9  13       44.17       24.18     48.64 o 
   9   9  13      552.72      499.07     82.36 o 
  11   9  13        5.05      -25.07     42.72 o 
  13   9  13      140.96      187.83     56.78 o 
  15   9  13       48.14       87.74     62.31 o 
  17   9  13      123.32      125.20     99.88 o 
 -22  10  13      807.53      699.79    111.99 o 
 -20  10  13     1553.50     1554.68    292.87 o 
 -18  10  13      181.50      365.20     84.39 o 
 -16  10  13      166.54       64.08     99.20 o 
 -14  10  13      486.66      573.10     77.07 o 
 -12  10  13      135.98       79.25     49.76 o 
 -10  10  13      536.25      532.60     94.02 o 
  -8  10  13      606.05      477.71     94.02 o 
  -6  10  13       26.84      -32.42     98.25 o 
  -4  10  13        2.85       72.46     71.80 o 
  -2  10  13     3713.48     2718.98    247.52 o 
   0  10  13     2737.05     2799.77    152.93 o 
   2  10  13      975.38      987.86    106.69 o 
   4  10  13        2.94       37.75     68.02 o 
   6  10  13     1570.17     1316.53    122.44 o 
   8  10  13      881.33      770.70     77.67 o 
  10  10  13       55.63       23.83     47.09 o 
  12  10  13      336.25      254.67     84.82 o 
  14  10  13     1234.48     1224.07    100.40 o 
  16  10  13      180.70      159.79     64.20 o 
 -19  11  13       53.67      117.91     71.25 o 
 -17  11  13      177.53      305.98     87.14 o 
 -15  11  13       25.08       -1.60     47.24 o 
 -13  11  13       64.04        6.31     60.69 o 
 -11  11  13       62.41      -11.29     61.41 o 
  -9  11  13        1.06       68.61     66.76 o 
  -7  11  13      247.37      226.08     78.15 o 
  -5  11  13     1485.49     1523.91    183.28 o 
  -3  11  13       43.49       40.43     64.82 o 
  -1  11  13     1309.26     1112.91    190.84 o 
   1  11  13      341.97      167.89    183.28 o 
   3  11  13      196.73      410.96     88.06 o 
   5  11  13      280.27      266.24     83.18 o 
   7  11  13      240.33      333.17     64.50 o 
   9  11  13      131.90       73.44     52.70 o 
  11  11  13       67.38      -34.92     49.14 o 
  13  11  13       90.51      -37.62     53.85 o 
  15  11  13       33.44       92.49     91.64 o 
 -18  12  13      304.81      213.85    109.59 o 
 -16  12  13        3.70       -1.18     59.47 o 
 -14  12  13     1482.60     1725.24    190.84 o 
 -12  12  13     1107.84     1136.32    149.27 o 
 -10  12  13       23.92      102.12     70.13 o 
  -8  12  13     1056.61     1003.01    121.64 o 
  -6  12  13     1715.56     1904.05    158.17 o 
  -4  12  13     1127.16     1145.22    134.78 o 
  -2  12  13     1204.73     1224.39    202.18 o 
   0  12  13     1977.01     2412.72    350.50 o 
   2  12  13      746.56      919.67    117.13 o 
   4  12  13       28.39      -11.91     63.89 o 
   6  12  13      882.94      654.37    149.27 o 
   8  12  13      699.51      573.35     92.54 o 
  10  12  13        0.69      -34.57     54.35 o 
  12  12  13        6.66       98.86     61.35 o 
 -15  13  13     1000.01     1035.39    128.93 o 
 -13  13  13      447.93      552.11    133.21 o 
 -11  13  13     1440.72     1256.83    229.57 o 
  -9  13  13     1007.01     1000.05    133.34 o 
  -7  13  13       41.85        0.32     70.35 o 
  -5  13  13      168.94      120.58    157.77 o 
  -3  13  13      535.88      620.15    116.76 o 
  -1  13  13       27.88      -60.46    113.37 o 
   1  13  13      149.08       45.35    113.37 o 
   3  13  13      338.84      197.95     83.38 o 
   5  13  13        0.43      -20.50     75.60 o 
   7  13  13      237.88      240.60     94.43 o 
   9  13  13      144.81      125.25     76.93 o 
 -10  14  13        1.19       57.91    103.92 o 
  -8  14  13      114.52      203.68    159.66 o 
  -6  14  13      118.32      249.49    115.26 o 
  -4  14  13      259.43      282.19    135.10 o 
  -2  14  13       60.93      105.81    134.15 o 
   0  14  13       76.10      132.26    128.49 o 
   2  14  13       47.46      141.71    151.16 o 
   4  14  13       21.06       38.84     81.47 o 
   6  14  13        8.89       11.31     87.12 o 
 -28   0  14     1694.93     1844.15    236.19 o 
 -26   0  14     1977.55     2012.31    221.07 o 
 -24   0  14        2.47       11.34     86.92 o 
 -22   0  14     1412.20     1428.46    175.72 o 
 -20   0  14     2868.36     2658.52    213.51 o 
 -18   0  14        1.59       -7.56     49.13 o 
 -16   0  14     7436.26     6811.63    294.76 o 
 -14   0  14     2520.13     1966.96    156.83 o 
 -12   0  14        3.09      119.04     51.02 o 
 -10   0  14     2870.44     2839.91    168.17 o 
  -8   0  14     5352.48     5260.35    232.41 o 
  -6   0  14     2217.27     2113.31     98.19 o 
  -4   0  14      368.63      289.96     85.97 o 
  -2   0  14      811.61      744.38     67.98 o 
   0   0  14       10.37       11.45     34.66 o 
   2   0  14       58.25       31.78     36.29 o 
   4   0  14      894.35      797.53     88.81 o 
   6   0  14     6094.45     6113.36    181.00 o 
   8   0  14     3141.83     3894.25    207.84 o 
  10   0  14        0.03       60.46     62.35 o 
  12   0  14     1696.59     1536.16    151.16 o 
  14   0  14      647.50      786.03    130.38 o 
  16   0  14        5.17       83.14     83.14 o 
  18   0  14      658.03      600.86    136.04 o 
  20   0  14      262.02      423.25    134.15 o 
  22   0  14       22.17      247.52    126.60 o 
 -27   1  14      111.18      144.55     87.14 o 
 -25   1  14      228.68       76.03     72.11 o 
 -23   1  14      424.65      430.10    148.33 o 
 -21   1  14       42.18       70.99    107.70 o 
 -19   1  14       45.29       34.01     81.25 o 
 -17   1  14      193.49       97.62     83.14 o 
 -15   1  14      261.16      118.58     40.39 o 
 -13   1  14     2574.54     2445.80    118.55 o 
 -11   1  14      222.70      154.28     43.28 o 
  -9   1  14      452.67      505.90     60.78 o 
  -7   1  14      217.19      239.36     33.45 o 
  -5   1  14     2575.88     2579.55     78.02 o 
  -3   1  14     4890.66     4784.25    106.35 o 
  -1   1  14      326.71      242.82     33.93 o 
   1   1  14     3453.87     3393.95     90.00 o 
   3   1  14     1403.83     1291.55     61.06 o 
   5   1  14       37.00        7.33     29.25 o 
   7   1  14      139.84      136.34     37.26 o 
   9   1  14       18.02       36.90     33.89 o 
  11   1  14      253.88      161.76     87.86 o 
  13   1  14        0.17       16.39     40.62 o 
  15   1  14      296.60      216.22     67.98 o 
  17   1  14      746.47      584.07     90.12 o 
  19   1  14      342.81      312.44    132.26 o 
  21   1  14       98.85      159.84     83.50 o 
 -28   2  14      840.11      906.00    130.91 o 
 -26   2  14      567.49      734.28    113.47 o 
 -24   2  14     1046.68     1028.49    120.47 o 
 -22   2  14      742.09      647.24     91.51 o 
 -20   2  14      794.82      880.32     97.51 o 
 -18   2  14      150.75       71.39    102.03 o 
 -16   2  14      417.82      355.46     65.64 o 
 -14   2  14      482.03      526.45     67.98 o 
 -12   2  14       90.74      147.92     63.30 o 
 -10   2  14       44.45       81.60     35.39 o 
  -8   2  14     2366.19     2405.75     91.71 o 
  -6   2  14     2836.12     2895.56     99.54 o 
  -4   2  14      914.33      984.36     53.31 o 
  -2   2  14       40.45      102.09     27.84 o 
   0   2  14     6070.97     6401.01    130.64 o 
   2   2  14        5.95       23.15     22.61 o 
   4   2  14      508.16      580.74     53.24 o 
   6   2  14      782.13      887.22     76.63 o 
   8   2  14      276.29      395.66     59.90 o 
  10   2  14       49.33       92.99     44.03 o 
  12   2  14       27.51      -28.15     42.28 o 
  14   2  14       42.91      -25.96     45.75 o 
  16   2  14      180.26      138.46     68.52 o 
  18   2  14      201.53      165.00     73.16 o 
  20   2  14        0.17       -2.28     65.81 o 
  22   2  14        5.40      -64.12     69.91 o 
 -27   3  14      205.83      196.24     93.41 o 
 -25   3  14     1552.85     1750.61    146.30 o 
 -23   3  14     1522.10     1784.55    138.28 o 
 -21   3  14      125.92       94.00     99.20 o 
 -19   3  14     4804.07     4343.92    207.84 o 
 -17   3  14     9085.65     9049.23    266.42 o 
 -15   3  14      208.66      316.32     63.09 o 
 -13   3  14      510.38      490.52     67.38 o 
 -11   3  14    12098.81    11185.96    588.58 o 
  -9   3  14      255.80      267.12     42.84 o 
  -7   3  14     1556.92     1312.21     73.95 o 
  -5   3  14     5283.36     5304.77    236.18 o 
  -3   3  14     1661.48     1531.01     63.70 o 
  -1   3  14      646.64      721.29     62.04 o 
   1   3  14     2254.27     2523.69    181.10 o 
   3   3  14     5044.95     4997.52    224.86 o 
   5   3  14     1152.96     1262.46     96.36 o 
   7   3  14      947.54      933.61     81.19 o 
   9   3  14      894.14     1035.08    119.98 o 
  11   3  14     1432.81     1732.70    116.46 o 
  13   3  14       18.33        7.71     62.35 o 
  15   3  14      346.48      343.40     74.73 o 
  17   3  14     1025.90      954.18    109.20 o 
  19   3  14      181.25      199.33    101.09 o 
  21   3  14        0.51      -15.58     70.39 o 
 -26   4  14      845.16      980.75    126.59 o 
 -24   4  14      129.77      220.13     80.16 o 
 -22   4  14      609.42      672.28    108.65 o 
 -20   4  14      364.78      543.23    116.20 o 
 -18   4  14      224.11      140.09     54.42 o 
 -16   4  14     3696.60     3182.00    149.48 o 
 -14   4  14      630.10      861.72     87.42 o 
 -12   4  14     1240.42     1195.84    167.22 o 
 -10   4  14     2148.64     2013.77     92.32 o 
  -8   4  14      726.02      939.56     94.30 o 
  -6   4  14     1057.48     1094.88    118.67 o 
  -4   4  14     1196.38     1366.83     85.91 o 
  -2   4  14       47.06       45.70     25.28 o 
   0   4  14     3837.87     4279.21    137.29 o 
   2   4  14       18.38       -4.17     28.83 o 
   4   4  14      105.47      162.19     44.62 o 
   6   4  14      103.57      128.30     57.63 o 
   8   4  14       18.03       27.62     41.94 o 
  10   4  14       76.96       84.13    123.76 o 
  12   4  14       15.92       52.31     97.31 o 
  14   4  14      246.77      285.15     74.42 o 
  16   4  14       16.47       40.06     65.88 o 
  18   4  14      137.03      159.59     96.36 o 
  20   4  14        0.69      -19.19     73.35 o 
 -25   5  14     1719.11     2024.73    157.81 o 
 -23   5  14      382.00      579.83     97.42 o 
 -21   5  14       98.49       63.29     59.35 o 
 -19   5  14      586.61      720.33     94.13 o 
 -17   5  14     2748.86     3314.02    158.29 o 
 -15   5  14      754.45      683.52    115.26 o 
 -13   5  14      991.88     1012.23     95.19 o 
 -11   5  14     3115.60     3047.26    118.20 o 
  -9   5  14       30.98       92.11     38.48 o 
  -7   5  14     6101.32     6184.85    168.47 o 
  -5   5  14     8824.78     8523.33    233.33 o 
  -3   5  14     5279.68     5390.87    231.11 o 
  -1   5  14     2664.57     2475.94    139.23 o 
   1   5  14      123.54      174.89     43.00 o 
   3   5  14      218.20      266.22     55.37 o 
   5   5  14     2568.83     2926.98    131.61 o 
   7   5  14      113.38      105.13     81.25 o 
   9   5  14     1178.58     1179.60    130.38 o 
  11   5  14      994.91     1193.26    117.15 o 
  13   5  14        0.06       -8.75     54.80 o 
  15   5  14      537.69      410.76     83.54 o 
  17   5  14     1105.66     1154.57    122.03 o 
  19   5  14       69.42      222.96     91.49 o 
 -26   6  14       94.37      143.07     81.21 o 
 -24   6  14       11.54      -10.94     57.26 o 
 -22   6  14      805.77      883.32    110.68 o 
 -20   6  14      348.12      425.33     85.80 o 
 -18   6  14      318.67      162.42     66.76 o 
 -16   6  14      374.12      426.06     76.94 o 
 -14   6  14      433.31      452.34     78.08 o 
 -12   6  14     1368.17     1592.03    111.15 o 
 -10   6  14       15.81       38.28     34.37 o 
  -8   6  14     4335.32     4166.87    187.18 o 
  -6   6  14     8656.08     7968.51    195.84 o 
  -4   6  14     1902.45     2233.58    172.89 o 
  -2   6  14     1712.94     1886.26    107.65 o 
   0   6  14     1241.39     1199.18     76.10 o 
   2   6  14       23.62      114.26     47.88 o 
   4   6  14      277.04      236.54    133.21 o 
   6   6  14      349.61      279.85     86.92 o 
   8   6  14      340.86      321.85     70.86 o 
  10   6  14       32.20       97.10     68.02 o 
  12   6  14        4.26       50.89     64.24 o 
  14   6  14        4.44      -55.05     50.05 o 
  16   6  14        8.84       23.82     93.53 o 
  18   6  14      283.44      123.59     66.89 o 
  20   6  14      142.10      189.85     76.39 o 
 -25   7  14      894.15     1047.40    126.74 o 
 -23   7  14       57.12      131.20     73.08 o 
 -21   7  14        0.11      -81.51     54.34 o 
 -19   7  14       16.86       14.12     56.49 o 
 -17   7  14      323.00      453.11     89.75 o 
 -15   7  14     2807.57     2404.92    148.86 o 
 -13   7  14      321.33      329.11     72.81 o 
 -11   7  14      702.83     1001.82     83.57 o 
  -9   7  14     7677.84     8002.79    302.58 o 
  -7   7  14     3204.61     3099.93    330.66 o 
  -5   7  14      120.08       77.47     53.44 o 
  -3   7  14     1291.83     1789.03     94.78 o 
  -1   7  14      119.61      104.92     75.92 o 
   1   7  14      516.78      597.10     75.12 o 
   3   7  14      127.96      284.51     63.47 o 
   5   7  14       45.06       59.10     62.35 o 
   7   7  14       61.34      -10.87     89.75 o 
   9   7  14        2.21      -30.23     50.80 o 
  11   7  14      103.78       53.55     60.73 o 
  13   7  14        9.38       89.60     68.16 o 
  15   7  14       78.43       46.83     55.94 o 
  17   7  14        0.22       70.51     57.94 o 
  19   7  14      141.06       96.80     69.14 o 
 -24   8  14       69.25      -59.01     79.36 o 
 -22   8  14     1802.45     1793.71    149.31 o 
 -20   8  14     2964.50     3355.97    291.93 o 
 -18   8  14      235.60      127.64    104.87 o 
 -16   8  14     1503.93     1634.41    131.48 o 
 -14   8  14     4682.74     4965.48    265.47 o 
 -12   8  14      720.70      792.13     82.11 o 
 -10   8  14      202.51      197.29     55.13 o 
  -8   8  14     4051.55     4159.80    468.59 o 
  -6   8  14      744.91      995.12    108.39 o 
  -4   8  14      758.63      862.71    104.57 o 
  -2   8  14       21.08       25.42     37.07 o 
   0   8  14      679.00      774.15     83.41 o 
   2   8  14      442.08      639.13    114.31 o 
   4   8  14       17.33       -4.26     46.25 o 
   6   8  14      470.56      445.61     78.27 o 
   8   8  14     1902.74     2132.96    119.77 o 
  10   8  14       51.54       40.85     51.66 o 
  12   8  14      144.92      193.30    114.31 o 
  14   8  14      345.14      362.13     74.07 o 
  16   8  14      138.80      288.68     75.41 o 
  18   8  14        0.12       10.74     60.85 o 
 -21   9  14      335.21      165.35     80.16 o 
 -19   9  14     1162.26      853.39    114.31 o 
 -17   9  14     2163.07     2395.83    204.07 o 
 -15   9  14       12.03       11.34     59.52 o 
 -13   9  14      557.95      322.05     65.21 o 
 -11   9  14      388.09      265.29     86.92 o 
  -9   9  14        8.40       83.26     64.09 o 
  -7   9  14      221.12      179.89     71.47 o 
  -5   9  14      139.98       16.42     60.25 o 
  -3   9  14      604.18      568.30     97.53 o 
  -1   9  14       61.71       65.72     52.04 o 
   1   9  14     2478.31     2302.05    540.40 o 
   3   9  14     1828.56     1964.12    131.81 o 
   5   9  14      257.80      349.98     76.94 o 
   7   9  14      354.69      354.88     83.80 o 
   9   9  14      323.84      216.61     90.12 o 
  11   9  14      141.01      126.04     62.07 o 
  13   9  14       11.84      -17.33     52.85 o 
  15   9  14        2.64      -55.77     56.45 o 
 -20  10  14      411.95      488.75    102.03 o 
 -18  10  14        7.06       16.31     99.20 o 
 -16  10  14      473.78      532.36    148.33 o 
 -14  10  14      780.34      839.79     94.66 o 
 -12  10  14      360.03      370.83     86.17 o 
 -10  10  14      237.18      227.02     80.03 o 
  -8  10  14     1989.26     2394.44    167.64 o 
  -6  10  14     1615.42     1827.75    146.68 o 
  -4  10  14      199.65      180.78     78.69 o 
  -2  10  14      372.84      292.83     94.47 o 
   0  10  14      461.53      617.10     89.86 o 
   2  10  14      355.35      446.17     85.74 o 
   4  10  14       23.82      -25.82     53.12 o 
   6  10  14       14.21       58.56     62.89 o 
   8  10  14      334.75      288.39     69.98 o 
  10  10  14       55.85       39.18     60.15 o 
  12  10  14        0.50       61.64     55.19 o 
  14  10  14      110.28      150.88     68.76 o 
 -19  11  14       94.60       81.77    146.44 o 
 -17  11  14      586.16      631.26    108.95 o 
 -15  11  14       35.22       75.58    100.14 o 
 -13  11  14       69.69      114.23     72.11 o 
 -11  11  14     2127.96     2015.78    156.64 o 
  -9  11  14     2366.59     2381.38    169.47 o 
  -7  11  14        0.31      -22.36    105.81 o 
  -5  11  14     2926.52     2631.25    289.09 o 
  -3  11  14     7553.42     7930.21    400.57 o 
  -1  11  14      555.65      474.26    153.05 o 
   1  11  14     2295.56     2193.60    265.47 o 
   3  11  14     2217.97     2057.93    218.24 o 
   5  11  14      366.73      392.96    133.21 o 
   7  11  14        2.97      -88.61     59.07 o 
   9  11  14      108.47      143.90     91.81 o 
  11  11  14       70.27       78.29     57.98 o 
  13  11  14      123.40       48.02     86.45 o 
 -16  12  14     1408.24     1445.46    190.84 o 
 -14  12  14     1090.08     1065.98    353.34 o 
 -12  12  14      134.94      151.46     76.75 o 
 -10  12  14      327.50       83.61     87.86 o 
  -8  12  14       24.47      -53.34     66.13 o 
  -6  12  14       48.42      103.27     73.16 o 
  -4  12  14        8.43       22.29     75.41 o 
  -2  12  14       56.21       50.95     88.81 o 
   0  12  14       60.91      -30.23    105.81 o 
   2  12  14      126.82      192.65    118.09 o 
   4  12  14       13.81        0.82     68.98 o 
   6  12  14        0.84        6.30     69.19 o 
   8  12  14       26.98      -74.17     71.72 o 
  10  12  14      160.44      237.58     83.58 o 
 -13  13  14       30.16      113.61     79.86 o 
 -11  13  14      679.27      786.91    166.28 o 
  -9  13  14      904.44      919.55    158.72 o 
  -7  13  14        0.32       38.19     68.52 o 
  -5  13  14      124.47      125.32     84.05 o 
  -3  13  14      679.73     1156.65    143.93 o 
  -1  13  14      213.10      120.93    143.60 o 
   1  13  14       17.98       34.01    115.26 o 
   3  13  14      736.81      695.47    157.77 o 
   5  13  14      108.95       31.42     78.48 o 
   7  13  14       13.94      -22.46     96.36 o 
  -8  14  14      447.22      363.36    108.88 o 
  -6  14  14     1259.37     1206.21    148.43 o 
  -4  14  14      165.14      245.63    143.60 o 
  -2  14  14      628.03      629.04    177.61 o 
   0  14  14      952.48      889.95    196.51 o 
   2  14  14       31.35      -15.12    126.60 o 
 -27   1  15      190.95      182.01     89.49 o 
 -25   1  15     1320.14     1207.33    223.91 o 
 -23   1  15      118.78      248.37    151.16 o 
 -21   1  15      364.47      273.98     74.82 o 
 -19   1  15     1907.59     1803.82    124.25 o 
 -17   1  15      771.03      877.12    124.71 o 
 -15   1  15      713.77      728.60     77.46 o 
 -13   1  15     9053.01     8383.97    233.35 o 
 -11   1  15     4806.70     4789.99    165.61 o 
  -9   1  15      370.02      375.64     58.02 o 
  -7   1  15      296.54      293.21     43.74 o 
  -5   1  15     1626.78     1628.06    118.09 o 
  -3   1  15     5351.03     5339.44    116.11 o 
  -1   1  15     4192.17     3972.40     99.41 o 
   1   1  15     2441.55     2606.52     81.05 o 
   3   1  15     6855.46     7266.52    148.64 o 
   5   1  15      578.74      628.97     57.74 o 
   7   1  15      918.15     1014.10     71.27 o 
   9   1  15      338.83      490.58     69.91 o 
  11   1  15       30.37       87.25     48.57 o 
  13   1  15      199.44      206.32    108.65 o 
  15   1  15       55.50      142.09     66.64 o 
  17   1  15       66.31        2.55     65.30 o 
  19   1  15       88.63       -0.62    116.20 o 
  21   1  15       48.62      145.69    146.44 o 
 -26   2  15       58.49      116.33     86.72 o 
 -24   2  15       12.91       23.32     57.17 o 
 -22   2  15      386.32      540.29     91.51 o 
 -20   2  15     2229.83     2858.59    152.29 o 
 -18   2  15      410.77      447.92     77.18 o 
 -16   2  15     1379.39     1122.14     95.47 o 
 -14   2  15     5860.65     5751.50    363.73 o 
 -12   2  15      960.33     1186.86     90.00 o 
 -10   2  15     1676.22     1307.29    102.98 o 
  -8   2  15     2413.87     2185.56    140.87 o 
  -6   2  15     3222.73     3124.26    192.17 o 
  -4   2  15     1011.09     1009.66    106.09 o 
  -2   2  15      187.77      176.83     33.26 o 
   0   2  15      207.65      179.50     34.35 o 
   2   2  15      487.75      655.92     56.67 o 
   4   2  15       78.97      112.27     35.21 o 
   6   2  15     1386.93     1316.46     88.51 o 
   8   2  15      361.85      443.48     75.58 o 
  10   2  15       68.04      154.67     61.41 o 
  12   2  15       78.84      151.16     50.80 o 
  14   2  15       12.85      -40.91     42.91 o 
  16   2  15      418.59      594.84    115.26 o 
  18   2  15       34.26       39.12     67.16 o 
  20   2  15       51.29       14.56     71.56 o 
 -25   3  15      230.66      129.44     77.74 o 
 -23   3  15      596.80      696.23    101.44 o 
 -21   3  15      131.11      101.16     59.17 o 
 -19   3  15        0.87       87.65     84.08 o 
 -17   3  15     1867.02     2131.87    132.93 o 
 -15   3  15     2008.69     1940.08    238.08 o 
 -13   3  15     1024.81     1055.14    103.92 o 
 -11   3  15     3037.71     3088.17    350.50 o 
  -9   3  15       67.25        4.81     28.54 o 
  -7   3  15     1365.82     1450.22     79.45 o 
  -5   3  15     1343.62     1329.02     86.12 o 
  -3   3  15       99.20       70.14     29.14 o 
  -1   3  15      756.65      741.50     51.27 o 
   1   3  15      152.46       94.48     34.60 o 
   3   3  15       59.21       80.43     54.59 o 
   5   3  15      663.59      761.09     65.01 o 
   7   3  15       96.62      126.38     85.97 o 
   9   3  15       18.26        5.74     35.29 o 
  11   3  15      167.44      199.46     53.57 o 
  13   3  15      380.61      337.45     84.08 o 
  15   3  15      335.98      168.24     66.24 o 
  17   3  15       33.52       44.69     68.81 o 
  19   3  15        2.61       14.72     70.95 o 
 -26   4  15      373.83      749.67    139.82 o 
 -24   4  15      132.45       83.74     70.77 o 
 -22   4  15     2542.94     2455.14    193.67 o 
 -20   4  15     1142.73     1451.33    122.20 o 
 -18   4  15      316.02      297.42     81.25 o 
 -16   4  15     2113.74     2050.63    129.41 o 
 -14   4  15      892.78     1163.15    102.15 o 
 -12   4  15     1222.13     1354.70    101.30 o 
 -10   4  15       32.20        7.94     32.69 o 
  -8   4  15      342.53      268.32     46.60 o 
  -6   4  15      243.73      361.37     48.10 o 
  -4   4  15       82.32      102.18     34.64 o 
  -2   4  15     1634.68     1696.03     82.76 o 
   0   4  15     6026.39     6276.31    260.84 o 
   2   4  15       16.80       64.19     66.79 o 
   4   4  15     2870.49     2660.16    125.90 o 
   6   4  15     2206.79     2354.40    221.07 o 
   8   4  15        2.11        4.20     39.40 o 
  10   4  15      375.97      435.10     72.37 o 
  12   4  15      345.49      320.48    119.04 o 
  14   4  15        6.98       84.76     61.41 o 
  16   4  15      236.61      306.13    111.48 o 
  18   4  15       10.55      -16.34    151.16 o 
  20   4  15        5.29       -3.66     98.25 o 
 -25   5  15      344.77      545.76    117.15 o 
 -23   5  15      619.11      867.75    114.53 o 
 -21   5  15       90.76      196.79     78.41 o 
 -19   5  15      533.38      554.49     88.84 o 
 -17   5  15      666.67      576.60     84.64 o 
 -15   5  15       12.27       49.31     47.13 o 
 -13   5  15     1329.28     1161.86    101.89 o 
 -11   5  15     1127.40      939.18     91.93 o 
  -9   5  15     2825.59     2627.85    192.94 o 
  -7   5  15       83.15       23.23     47.78 o 
  -5   5  15      781.96      659.29     80.20 o 
  -3   5  15        5.18       -0.01     31.64 o 
  -1   5  15      657.43      740.45     63.89 o 
   1   5  15      333.79      310.49     51.16 o 
   3   5  15      199.65       84.08     68.97 o 
   5   5  15       43.17       51.19     44.74 o 
   7   5  15       29.68       53.47     86.92 o 
   9   5  15      209.32      237.44     61.42 o 
  11   5  15      215.64      187.20     68.51 o 
  13   5  15       50.86       13.23     56.08 o 
  15   5  15      120.83       59.08     85.97 o 
  17   5  15       22.24      -38.73     63.19 o 
  19   5  15        0.36      -70.95     78.41 o 
 -24   6  15       10.88       31.04     85.03 o 
 -22   6  15       95.99       67.08     68.14 o 
 -20   6  15      198.64      218.67    122.82 o 
 -18   6  15       10.44       68.14     55.15 o 
 -16   6  15      430.30      577.42     88.78 o 
 -14   6  15      696.88      922.92    128.49 o 
 -12   6  15     2925.91     2759.79    241.86 o 
 -10   6  15     1182.05     1338.22     91.13 o 
  -8   6  15     2613.27     2849.62    121.52 o 
  -6   6  15      505.47      622.06     85.98 o 
  -4   6  15       13.57      138.62    105.81 o 
  -2   6  15      699.45      955.06     70.15 o 
   0   6  15     1049.24     1286.88    120.72 o 
   2   6  15      182.87      188.94     66.13 o 
   4   6  15     1006.48     1194.72     97.13 o 
   6   6  15      924.61     1034.17     95.63 o 
   8   6  15      444.65      622.65    104.87 o 
  10   6  15        9.22      -38.99     50.66 o 
  12   6  15       95.29      238.08     72.32 o 
  14   6  15      403.66      378.23     86.31 o 
  16   6  15       24.62       19.79     63.69 o 
  18   6  15       35.68       76.10     75.58 o 
 -23   7  15     1176.75     1323.52    136.10 o 
 -21   7  15       19.80       84.95     65.43 o 
 -19   7  15     1036.89      941.99    112.89 o 
 -17   7  15     3268.22     3764.04    186.35 o 
 -15   7  15        8.16       20.57     52.16 o 
 -13   7  15     3991.14     3776.90    218.24 o 
 -11   7  15     3947.31     3873.89    205.21 o 
  -9   7  15     4852.25     5012.18    239.45 o 
  -7   7  15      104.10      100.36     63.09 o 
  -5   7  15     2108.39     2109.20    142.89 o 
  -3   7  15     2551.53     2609.20    155.88 o 
  -1   7  15       26.63      -24.88     38.23 o 
   1   7  15     1727.92     1676.31     93.08 o 
   3   7  15     2271.65     2454.90    140.77 o 
   5   7  15       90.05      131.21     91.64 o 
   7   7  15        3.94      -23.97     98.25 o 
   9   7  15      740.36      857.15     97.56 o 
  11   7  15      240.12      335.39     77.24 o 
  13   7  15        6.82       16.83     62.35 o 
  15   7  15       26.20        0.85     70.91 o 
  17   7  15      106.22      123.83     74.62 o 
 -22   8  15      352.67      430.58    100.26 o 
 -20   8  15      217.78      306.10     86.84 o 
 -18   8  15      442.37      473.94     92.68 o 
 -16   8  15      152.35       67.37     64.09 o 
 -14   8  15      424.03      623.33    110.54 o 
 -12   8  15      497.65      456.18     70.52 o 
 -10   8  15      145.58      300.27     80.63 o 
  -8   8  15      545.20      757.70    107.50 o 
  -6   8  15       81.33      -70.96     47.30 o 
  -4   8  15      249.44      253.14    123.76 o 
  -2   8  15     1085.95      851.99    106.21 o 
   0   8  15     2650.28     2598.89    122.67 o 
   2   8  15     1291.71     1034.21    204.07 o 
   4   8  15       26.24      -60.44     44.62 o 
   6   8  15        1.03        4.36    114.31 o 
   8   8  15      105.32       18.31     68.02 o 
  10   8  15      126.60       73.80     66.95 o 
  12   8  15      275.45      327.70     88.49 o 
  14   8  15      150.66      127.87     73.41 o 
  16   8  15        7.00      -45.41     68.79 o 
 -21   9  15      660.56      579.39    205.01 o 
 -19   9  15     1113.25     1116.10    168.17 o 
 -17   9  15      607.80      793.07    291.93 o 
 -15   9  15       12.53      -47.17     55.69 o 
 -13   9  15      345.34      463.57    136.99 o 
 -11   9  15      825.06     1215.71    124.92 o 
  -9   9  15     1755.07     2163.68    156.95 o 
  -7   9  15      568.59      436.00     93.50 o 
  -5   9  15      590.85      668.87    102.46 o 
  -3   9  15     1558.53     2007.34    304.21 o 
  -1   9  15       20.53       59.13     62.95 o 
   1   9  15     1600.68     2005.72    136.99 o 
   3   9  15      893.24     1260.14    112.40 o 
   5   9  15       48.25      -22.55     50.72 o 
   7   9  15      459.62      637.00    111.48 o 
   9   9  15      957.89     1001.10    113.25 o 
  11   9  15       13.86      -10.09     71.96 o 
  13   9  15       26.54      -63.58     61.74 o 
  15   9  15      147.09      180.70     89.72 o 
 -18  10  15      183.64      200.81     78.08 o 
 -16  10  15     1004.59      916.83    208.79 o 
 -14  10  15      760.97      838.94    160.61 o 
 -12  10  15       92.89      127.86     70.82 o 
 -10  10  15      875.96      936.33    117.48 o 
  -8  10  15     1450.18     1472.16    139.81 o 
  -6  10  15       60.60       14.74     85.03 o 
  -4  10  15     2348.29     2187.00    277.76 o 
  -2  10  15      471.57      380.49    132.26 o 
   0  10  15       10.83       43.46    103.92 o 
   2  10  15        1.02      -21.31     54.53 o 
   4  10  15       82.12       51.17     61.50 o 
   6  10  15        4.08      112.37     87.86 o 
   8  10  15       18.97      -24.25     66.28 o 
  10  10  15        2.31       18.16     55.31 o 
  12  10  15      401.66      288.31    137.93 o 
 -17  11  15      586.80      651.88    153.05 o 
 -15  11  15      524.72      351.45    130.38 o 
 -13  11  15       68.38       58.57     71.40 o 
 -11  11  15       64.64       80.00    102.98 o 
  -9  11  15      306.36      444.61    105.81 o 
  -7  11  15      530.23      591.50    109.72 o 
  -5  11  15        4.73      -18.50     66.76 o 
  -3  11  15       71.89       72.02     76.02 o 
  -1  11  15       10.03      -91.17     60.78 o 
   1  11  15        1.96      239.97    124.71 o 
   3  11  15       32.45       82.28     69.91 o 
   5  11  15      252.92      367.20     90.52 o 
   7  11  15      283.18      163.61     79.90 o 
   9  11  15        0.12      -40.36     70.95 o 
  11  11  15        4.05       -2.88     61.69 o 
 -14  12  15     1309.89     1562.54    186.12 o 
 -12  12  15      107.99      121.91     79.42 o 
 -10  12  15      363.80      255.10    171.00 o 
  -8  12  15     1437.34     1661.25    160.61 o 
  -6  12  15      547.40      660.09    115.94 o 
  -4  12  15      140.37       55.77     85.38 o 
  -2  12  15     1224.52     1188.36    142.89 o 
   0  12  15      933.93      980.65    200.29 o 
   2  12  15      870.64      674.55    179.50 o 
   4  12  15      175.04      112.75     77.24 o 
   6  12  15      879.39     1005.18    181.39 o 
   8  12  15      450.75      352.02    100.95 o 
  -9  13  15      246.52      284.51    212.57 o 
  -7  13  15       78.06       53.28    120.93 o 
  -5  13  15      504.90      444.79    219.18 o 
  -3  13  15      223.22      218.48     99.37 o 
  -1  13  15        3.60       -0.88     82.32 o 
   1  13  15      378.74      404.35    153.05 o 
   3  13  15      221.81      134.15    136.04 o 
 -26   0  16      172.53      215.40    122.82 o 
 -24   0  16      262.17       60.46    102.03 o 
 -22   0  16     1115.46     1247.07    173.83 o 
 -20   0  16      393.20      457.26    109.59 o 
 -18   0  16       13.36       22.67     51.02 o 
 -16   0  16       55.33      196.51     69.91 o 
 -14   0  16     7848.77     8272.21    334.44 o 
 -12   0  16     1763.43     2159.69    171.94 o 
 -10   0  16     4268.90     4353.40    226.74 o 
  -8   0  16     5638.87     6001.03    264.53 o 
  -6   0  16     6701.03     6648.82    530.95 o 
  -4   0  16      122.47       87.06     43.04 o 
  -2   0  16     7760.93     7501.49    205.08 o 
   0   0  16      872.75      995.71     80.13 o 
   2   0  16      243.30      264.28     81.25 o 
   4   0  16       24.78       38.31     40.39 o 
   6   0  16      165.20      226.74     77.47 o 
   8   0  16      162.25      115.26     62.35 o 
  10   0  16       42.70       52.91     56.68 o 
  12   0  16      119.43       81.25     64.24 o 
  14   0  16     1445.98     1349.10    156.83 o 
  16   0  16        0.77       26.45     88.81 o 
  18   0  16      358.45      472.37    137.93 o 
 -25   1  16      480.84      377.69    102.20 o 
 -23   1  16      434.31      399.64     80.35 o 
 -21   1  16      180.85      129.41     65.43 o 
 -19   1  16     1205.98      869.13    119.98 o 
 -17   1  16      223.08      252.14     58.02 o 
 -15   1  16      339.92      323.14     61.26 o 
 -13   1  16      155.51      131.81     52.91 o 
 -11   1  16      614.29      651.82    119.98 o 
  -9   1  16      941.25      955.54     83.30 o 
  -7   1  16       28.17       53.22     36.72 o 
  -5   1  16        4.94       14.96     26.24 o 
  -3   1  16      132.05      160.14     36.82 o 
  -1   1  16      209.15      131.09     32.09 o 
   1   1  16     1195.84     1201.58     62.62 o 
   3   1  16     1176.30     1235.64     74.62 o 
   5   1  16       74.88      172.39     41.35 o 
   7   1  16      162.79      203.08     51.29 o 
   9   1  16      599.72      595.66     76.82 o 
  11   1  16      142.37      258.90     71.80 o 
  13   1  16      241.20      267.75     85.03 o 
  15   1  16      184.97      157.47     69.46 o 
  17   1  16       15.66      173.06     77.95 o 
  19   1  16        8.99       17.15     72.00 o 
 -26   2  16        0.26        8.10     78.69 o 
 -24   2  16      336.36      346.91     88.78 o 
 -22   2  16     1137.67      973.73    168.17 o 
 -20   2  16      287.76      430.15     80.63 o 
 -18   2  16      716.17      868.05     94.13 o 
 -16   2  16     1654.62     1718.34    115.43 o 
 -14   2  16     2740.73     2525.88    129.41 o 
 -12   2  16      261.98      198.67     48.57 o 
 -10   2  16    10870.62    10064.46    597.08 o 
  -8   2  16      961.55     1024.12     84.64 o 
  -6   2  16       78.25      111.75     51.15 o 
  -4   2  16       47.91       77.88     29.19 o 
  -2   2  16      621.86      614.32     47.42 o 
   0   2  16      985.31     1102.49     60.85 o 
   2   2  16      409.92      420.86     52.63 o 
   4   2  16        5.33       67.61     35.81 o 
   6   2  16     1046.35     1205.76     79.16 o 
   8   2  16        6.00       23.41     33.64 o 
  10   2  16       74.70      267.32     93.53 o 
  12   2  16        7.92       11.99     44.93 o 
  14   2  16      384.99      503.75     84.19 o 
  16   2  16       64.69        6.95     69.91 o 
  18   2  16       53.73       48.24     75.78 o 
 -25   3  16      544.82      534.86    218.24 o 
 -23   3  16      446.44      728.70    104.72 o 
 -21   3  16      209.78      248.92     90.70 o 
 -19   3  16     2282.72     2234.17    206.90 o 
 -17   3  16      842.18      974.21    128.49 o 
 -15   3  16       93.29      124.40     73.69 o 
 -13   3  16     1255.33     1188.65    126.60 o 
 -11   3  16     1342.90     1351.98    100.10 o 
  -9   3  16       65.86      110.91     42.59 o 
  -7   3  16       25.36      -29.10     39.37 o 
  -5   3  16     3915.01     3941.68    159.04 o 
  -3   3  16     2096.98     2209.19     79.25 o 
  -1   3  16      330.50      422.08     54.95 o 
   1   3  16      976.26      966.73     68.02 o 
   3   3  16      841.28     1006.70     71.00 o 
   5   3  16       26.17       91.87     38.40 o 
   7   3  16      224.41      213.32     54.73 o 
   9   3  16      363.65      378.87     65.88 o 
  11   3  16      301.95      378.18     71.71 o 
  13   3  16       37.40      -54.84     47.78 o 
  15   3  16      100.58      152.82     65.23 o 
  17   3  16       41.13       26.91     73.69 o 
  19   3  16        6.29       57.59     74.88 o 
 -24   4  16        2.65      108.74     70.35 o 
 -22   4  16       34.04       67.45     62.12 o 
 -20   4  16      153.80      151.73     66.76 o 
 -18   4  16      107.73       83.18     84.08 o 
 -16   4  16       74.62       43.19     51.96 o 
 -14   4  16       17.44      -15.73     75.58 o 
 -12   4  16      920.33      754.00    175.72 o 
 -10   4  16      173.08      284.37     59.90 o 
  -8   4  16      174.15      214.08     59.81 o 
  -6   4  16      281.25      287.17     47.46 o 
  -4   4  16     2023.44     1965.96     94.42 o 
  -2   4  16      512.53      430.44     51.58 o 
   0   4  16      167.63      190.89     41.69 o 
   2   4  16       35.92       63.49     35.97 o 
   4   4  16       87.33       42.70     36.13 o 
   6   4  16       69.57        9.27     76.52 o 
   8   4  16        5.55      -21.62     49.13 o 
  10   4  16       52.08      145.17     53.57 o 
  12   4  16       19.85      -25.94     57.63 o 
  14   4  16      211.02       -2.30     70.86 o 
  16   4  16      117.49       79.95     63.51 o 
  18   4  16       11.02      -40.68     70.58 o 
 -23   5  16        6.39       27.96     66.76 o 
 -21   5  16       37.11       52.80     89.75 o 
 -19   5  16      649.83      813.15    104.82 o 
 -17   5  16     2065.96     2033.56    140.21 o 
 -15   5  16     1367.31     1358.91    188.00 o 
 -13   5  16        7.54       50.76     46.83 o 
 -11   5  16      789.63     1081.97     98.19 o 
  -9   5  16       42.29       52.61     37.53 o 
  -7   5  16      287.32      433.29     94.56 o 
  -5   5  16     2766.39     3032.81    154.71 o 
  -3   5  16        1.72        7.98     48.04 o 
  -1   5  16     2650.82     3095.50    113.78 o 
   1   5  16     1960.70     2296.17    105.29 o 
   3   5  16      559.85      944.88     76.23 o 
   5   5  16       43.53      136.04     53.44 o 
   7   5  16      229.31      341.22     68.10 o 
   9   5  16      103.49      223.46    138.88 o 
  11   5  16        8.30      148.41     59.41 o 
  13   5  16        5.27       25.50     68.97 o 
  15   5  16      322.81      286.33     80.96 o 
  17   5  16      185.97      198.49     81.42 o 
 -22   6  16     3733.67     3998.00    203.49 o 
 -20   6  16     1171.31     1470.10    132.89 o 
 -18   6  16      447.51      572.72     93.27 o 
 -16   6  16     1860.27     2098.29    145.34 o 
 -14   6  16      964.71     1010.91    102.15 o 
 -12   6  16        0.04       64.98     49.98 o 
 -10   6  16       81.84       -2.50     36.31 o 
  -8   6  16     3354.67     3169.17    177.37 o 
  -6   6  16      973.39     1066.59    181.39 o 
  -4   6  16      497.74      413.20    129.43 o 
  -2   6  16        9.74        9.24     53.85 o 
   0   6  16     1085.59     1169.28     80.90 o 
   2   6  16      510.28      747.34     70.53 o 
   4   6  16     1009.80     1028.02     96.69 o 
   6   6  16     1889.85     1857.17    124.39 o 
   8   6  16      675.11      787.03     92.50 o 
  10   6  16      101.12       19.61     55.36 o 
  12   6  16      751.38      688.51    100.95 o 
  14   6  16        8.56       28.80     72.64 o 
  16   6  16        3.08      -23.41     73.05 o 
 -21   7  16       83.50      232.01     81.21 o 
 -19   7  16      235.07      263.81     84.14 o 
 -17   7  16      318.80      454.24     88.06 o 
 -15   7  16      307.26      336.54    170.05 o 
 -13   7  16      713.53      750.65    110.54 o 
 -11   7  16        4.36       -0.54     49.88 o 
  -9   7  16      606.04      520.67     93.07 o 
  -7   7  16        0.06      -63.69     52.46 o 
  -5   7  16        0.42       64.00     62.61 o 
  -3   7  16     1453.31     1446.86    126.93 o 
  -1   7  16     1293.05     1282.99    121.58 o 
   1   7  16      118.56      116.68     49.77 o 
   3   7  16      555.74      618.64    101.09 o 
   5   7  16      509.21      635.44     83.89 o 
   7   7  16       20.64       41.95     54.82 o 
   9   7  16       25.76      221.95     89.75 o 
  11   7  16       26.59       -8.17     58.94 o 
  13   7  16        0.51      -34.39     59.74 o 
  15   7  16       16.31      -14.17     72.91 o 
 -20   8  16      530.09      711.95    125.65 o 
 -18   8  16       84.69       66.13     68.14 o 
 -16   8  16     2360.41     2634.89    274.92 o 
 -14   8  16     1129.22     1294.33    126.25 o 
 -12   8  16       20.52      115.79     65.64 o 
 -10   8  16     1278.62     1455.74    270.20 o 
  -8   8  16     6886.87     7146.84    351.45 o 
  -6   8  16       23.67       56.00     62.75 o 
  -4   8  16      517.83      755.13    104.11 o 
  -2   8  16     3237.80     3513.11    182.34 o 
   0   8  16     1312.19     1529.98     97.66 o 
   2   8  16      496.83      636.35     86.16 o 
   4   8  16       59.13       14.27    109.59 o 
   6   8  16      155.32      283.42     80.30 o 
   8   8  16        6.98       35.90     60.73 o 
  10   8  16       13.66      -49.31     65.19 o 
  12   8  16      122.71      284.55    102.03 o 
  14   8  16       35.52       73.10     74.10 o 
 -19   9  16      152.49      135.07     80.03 o 
 -17   9  16       62.15      157.06     80.13 o 
 -15   9  16       44.44       38.62     66.16 o 
 -13   9  16      842.94      895.62    162.50 o 
 -11   9  16      858.83      907.42    119.44 o 
  -9   9  16       93.34      107.07     72.00 o 
  -7   9  16      380.38      479.57    132.26 o 
  -5   9  16      269.16      237.29     83.43 o 
  -3   9  16        6.86       17.48     63.47 o 
  -1   9  16      102.40      232.02     80.76 o 
   1   9  16      459.27      505.98     69.88 o 
   3   9  16       20.91       49.23     91.64 o 
   5   9  16       72.06       42.94     58.02 o 
   7   9  16       51.43      -35.18     58.55 o 
   9   9  16      180.87      185.36     77.18 o 
  11   9  16       34.31      -29.19     68.81 o 
  13   9  16       70.65      105.90     74.36 o 
 -18  10  16       22.45      -54.13     67.79 o 
 -16  10  16      543.90      614.09    156.83 o 
 -14  10  16      294.55      483.71    139.82 o 
 -12  10  16       31.30       28.38     68.80 o 
 -10  10  16       88.37      133.80     77.18 o 
  -8  10  16     1307.19     1793.05    317.44 o 
  -6  10  16       68.71      136.64     75.84 o 
  -4  10  16        2.78      -35.90     62.80 o 
  -2  10  16      561.88      770.97    184.23 o 
   0  10  16        9.62      134.40     76.61 o 
   2  10  16       10.13       41.11     60.47 o 
   4  10  16        5.48       54.95     62.22 o 
   6  10  16       13.99       66.13     91.64 o 
   8  10  16        2.45      -59.64     62.64 o 
  10  10  16        6.72      -85.85     68.98 o 
 -15  11  16      285.77      413.80    139.82 o 
 -13  11  16      300.33      275.87    136.04 o 
 -11  11  16      190.47      105.69     81.47 o 
  -9  11  16        1.15       33.83     81.47 o 
  -7  11  16      533.68      546.27    118.32 o 
  -5  11  16      652.81      659.99    113.91 o 
  -3  11  16      351.36      422.77    107.05 o 
  -1  11  16       66.44        9.34     72.81 o 
   1  11  16      230.69      294.76    139.82 o 
   3  11  16      497.19      611.57    104.87 o 
   5  11  16      231.79      255.84     85.97 o 
   7  11  16       15.56       48.28     72.70 o 
   9  11  16      298.88      412.43     98.50 o 
 -12  12  16        7.94       14.66     79.29 o 
 -10  12  16      507.72      242.64     96.80 o 
  -8  12  16      593.92      471.72    108.88 o 
  -6  12  16        0.01       33.12     77.62 o 
  -4  12  16      374.91      126.82    143.60 o 
  -2  12  16      137.12       58.81     79.86 o 
   0  12  16        7.92      -71.60     73.42 o 
   2  12  16       18.71     -100.14    111.48 o 
   4  12  16        0.17      182.46     82.07 o 
  -3  13  16      170.82       90.92     88.98 o 
 -25   1  17      628.89      667.61    109.72 o 
 -23   1  17        0.35       14.53     94.47 o 
 -21   1  17     1440.80     1539.26    126.84 o 
 -19   1  17     1377.10     1545.54    251.30 o 
 -17   1  17      521.37      782.51    123.76 o 
 -15   1  17      316.53      150.64     51.03 o 
 -13   1  17     1412.16     1545.32    108.88 o 
 -11   1  17     4577.99     5086.59    181.65 o 
  -9   1  17      238.07      224.77     70.86 o 
  -7   1  17     1348.94     1300.18     94.86 o 
  -5   1  17     2253.97     2393.81    116.20 o 
  -3   1  17      467.41      463.49     51.98 o 
  -1   1  17      539.00      454.01     60.54 o 
   1   1  17      965.33     1048.37     71.63 o 
   3   1  17      759.51      875.59     90.23 o 
   5   1  17       82.00      209.29     68.97 o 
   7   1  17        0.83       42.30     43.28 o 
   9   1  17      206.99      312.44     67.38 o 
  11   1  17       41.50      157.83     79.36 o 
  13   1  17       49.39       64.24     56.12 o 
  15   1  17      291.42      483.68     87.44 o 
  17   1  17       39.34        1.92     72.59 o 
 -24   2  17      705.50      579.19    102.05 o 
 -22   2  17      615.74      709.59    101.89 o 
 -20   2  17       17.61      -23.05     53.24 o 
 -18   2  17        6.56       -2.83     38.75 o 
 -16   2  17      295.10      237.36     60.08 o 
 -14   2  17     2257.53     2014.90    124.79 o 
 -12   2  17      220.05      244.69     54.78 o 
 -10   2  17     1077.60     1044.73     91.93 o 
  -8   2  17     6139.26     6394.43    264.53 o 
  -6   2  17     1249.01     1251.20     78.63 o 
  -4   2  17     1226.99     1291.34     79.31 o 
  -2   2  17     4069.22     4249.08    110.78 o 
   0   2  17      563.70      647.79     98.35 o 
   2   2  17     1366.98     1463.62     85.10 o 
   4   2  17     2423.28     2414.97    131.33 o 
   6   2  17      678.48      925.96     75.32 o 
   8   2  17      135.51       65.54     84.08 o 
  10   2  17       53.18       56.28     49.38 o 
  12   2  17       17.53       60.46     49.43 o 
  14   2  17      140.53      163.68     60.69 o 
  16   2  17        4.11       80.91    171.94 o 
 -23   3  17       36.73      -13.37     59.90 o 
 -21   3  17      251.42      208.12     72.18 o 
 -19   3  17      115.57      208.42     67.46 o 
 -17   3  17      143.45      248.95     66.99 o 
 -15   3  17      109.59       65.80     51.02 o 
 -13   3  17       38.42       -1.99     37.34 o 
 -11   3  17      321.77      423.60     69.32 o 
  -9   3  17      335.50      369.98     63.37 o 
  -7   3  17      736.42      546.65     59.36 o 
  -5   3  17     1637.70     1875.46     94.78 o 
  -3   3  17     1785.57     1642.99    116.15 o 
  -1   3  17      159.98      149.61     43.35 o 
   1   3  17      131.95      265.27     70.99 o 
   3   3  17       70.54       56.28     37.96 o 
   5   3  17      432.28      391.47     55.56 o 
   7   3  17      374.45      442.61     59.26 o 
   9   3  17       32.52        2.41     41.59 o 
  11   3  17       42.17      -73.08     74.64 o 
  13   3  17       88.76       34.04     72.75 o 
  15   3  17        7.81       18.67    101.09 o 
  17   3  17       20.95      105.07     65.38 o 
 -22   4  17     1391.74     1400.42    134.15 o 
 -20   4  17      275.33      163.27     68.33 o 
 -18   4  17      885.20      819.81    137.93 o 
 -16   4  17     2457.35     2510.93    162.50 o 
 -14   4  17     2278.55     2470.96    145.34 o 
 -12   4  17     1019.95      989.92    100.14 o 
 -10   4  17     3694.61     3824.24    183.28 o 
  -8   4  17     2903.62     3121.64    268.31 o 
  -6   4  17       23.47       -0.35     31.17 o 
  -4   4  17      666.19      740.69     90.85 o 
  -2   4  17      317.39      409.41     86.26 o 
   0   4  17       67.34       69.89     44.98 o 
   2   4  17      816.75      790.20     68.96 o 
   4   4  17      696.01      693.76     80.68 o 
   6   4  17      425.96      564.21     66.63 o 
   8   4  17      111.83       97.74     50.80 o 
  10   4  17      263.16      282.48     68.10 o 
  12   4  17      245.46      195.08     65.36 o 
  14   4  17      101.85      108.79     65.39 o 
  16   4  17      221.73      110.61     68.67 o 
 -23   5  17      291.33      308.25     88.15 o 
 -21   5  17      156.78       73.69     69.68 o 
 -19   5  17      439.63      478.16     88.78 o 
 -17   5  17        5.20      -41.11     68.02 o 
 -15   5  17       81.01        2.30     72.75 o 
 -13   5  17      506.62      408.78     73.48 o 
 -11   5  17      233.01      196.79     61.74 o 
  -9   5  17      824.73      867.56    201.23 o 
  -7   5  17     2379.25     2585.62    150.98 o 
  -5   5  17     1477.52     1569.30    124.87 o 
  -3   5  17      828.47      620.58     88.78 o 
  -1   5  17        8.80      -22.31     61.37 o 
   1   5  17      366.67      283.18     52.22 o 
   3   5  17        4.61        5.96     41.25 o 
   5   5  17       35.96      -29.59     38.79 o 
   7   5  17        0.69       74.84     54.93 o 
   9   5  17       11.83       53.14     53.80 o 
  11   5  17        0.53        8.50     51.66 o 
  13   5  17        0.27       15.45     59.72 o 
  15   5  17        6.97      109.01     69.49 o 
 -22   6  17      296.61      397.52     99.21 o 
 -20   6  17      272.53      330.69     88.15 o 
 -18   6  17       10.60      -10.93     56.07 o 
 -16   6  17      347.50      670.18     96.69 o 
 -14   6  17      129.96      277.70     73.71 o 
 -12   6  17      184.50      216.29     65.01 o 
 -10   6  17      375.34      500.35     78.08 o 
  -8   6  17       23.35       28.32     90.70 o 
  -6   6  17      467.74      538.74     89.52 o 
  -4   6  17        3.76      140.49    114.31 o 
  -2   6  17      425.16      634.89     96.36 o 
   0   6  17      119.36      170.13     49.97 o 
   2   6  17      110.56       49.85     62.52 o 
   4   6  17      553.85      743.70     76.63 o 
   6   6  17      604.40      744.59     93.85 o 
   8   6  17       10.67       46.94     96.36 o 
  10   6  17       16.02      -14.53     57.19 o 
  12   6  17      105.82       83.04     73.40 o 
  14   6  17       51.81       41.62     74.34 o 
 -21   7  17       90.42       52.10     75.05 o 
 -19   7  17     1358.61     1610.15    146.08 o 
 -17   7  17      435.97      708.22    107.55 o 
 -15   7  17      137.41      104.77     68.72 o 
 -13   7  17     1070.18     1015.53    113.19 o 
 -11   7  17     1128.91     1133.70    173.83 o 
  -9   7  17      893.80     1162.60    120.91 o 
  -7   7  17     1635.95     1519.23    133.59 o 
  -5   7  17     3573.20     4077.15    352.39 o 
  -3   7  17     1672.38     1766.91    141.60 o 
  -1   7  17      220.68      304.53     82.10 o 
   1   7  17      906.55     1052.80    192.48 o 
   3   7  17      350.63      336.13    116.64 o 
   5   7  17      181.28      317.44     70.72 o 
   7   7  17      209.24      269.14     94.47 o 
   9   7  17      455.84      678.38    107.70 o 
  11   7  17      134.37      101.18     70.20 o 
  13   7  17        6.84      -26.33     65.81 o 
 -18   8  17      223.20       66.43     72.11 o 
 -16   8  17      314.42      195.35     80.82 o 
 -14   8  17       57.60       64.85     68.80 o 
 -12   8  17      220.84      168.16    113.37 o 
 -10   8  17       22.76      -45.04     60.78 o 
  -8   8  17      447.64      292.37     91.64 o 
  -6   8  17      549.45      533.54    117.15 o 
  -4   8  17        9.17      -24.89     58.02 o 
  -2   8  17       26.93       59.80     67.18 o 
   0   8  17       94.10      175.03     85.03 o 
   2   8  17      162.40       36.54     78.23 o 
   4   8  17      172.15       87.86    138.88 o 
   6   8  17        6.59       14.25     54.82 o 
   8   8  17       27.43      175.64    113.37 o 
  10   8  17       36.78       16.40     60.36 o 
  12   8  17       29.60       81.75     70.39 o 
 -17   9  17      394.38      431.20    138.88 o 
 -15   9  17      740.75     1031.66    175.72 o 
 -13   9  17      538.75      666.99    160.61 o 
 -11   9  17      167.47      247.52    119.04 o 
  -9   9  17       42.38       87.42     78.41 o 
  -7   9  17       15.79       16.12     74.14 o 
  -5   9  17       26.40      -89.03     59.35 o 
  -3   9  17       61.29      -40.99     61.29 o 
  -1   9  17       90.25      156.01     76.94 o 
   1   9  17       16.91       42.54     62.61 o 
   3   9  17       43.22      204.32     64.01 o 
   5   9  17      278.79      211.21    107.70 o 
   7   9  17       26.28       78.04     65.81 o 
   9   9  17      187.28      188.78     77.24 o 
  11   9  17      105.20      202.22     81.21 o 
 -14  10  17      274.80      500.72    151.16 o 
 -12  10  17      152.29      262.64    130.38 o 
 -10  10  17       24.05       40.00     77.61 o 
  -8  10  17      898.15      803.07    284.37 o 
  -6  10  17        1.59       68.05     81.21 o 
  -4  10  17      505.46      419.05     99.97 o 
  -2  10  17      731.87      738.36    118.24 o 
   0  10  17       47.83       46.96     76.82 o 
   2  10  17     1386.79     1182.84    210.68 o 
   4  10  17      790.74      823.31    108.95 o 
   6  10  17        4.47       49.66     69.91 o 
   8  10  17       74.11      -10.55     69.19 o 
 -11  11  17       59.86       23.39     75.05 o 
  -9  11  17      209.64      116.95     88.48 o 
  -7  11  17      159.99      148.37    222.96 o 
  -5  11  17        1.24      -12.08     75.78 o 
  -3  11  17      115.37       72.08     82.32 o 
  -1  11  17      112.02       68.44     81.51 o 
   1  11  17        1.32      121.08     83.30 o 
   3  11  17       25.61      -69.91    100.14 o 
   5  11  17       13.08      -40.01     65.36 o 
  -6  12  17        9.69      -88.91     71.56 o 
  -4  12  17       98.24      149.91     90.59 o 
  -2  12  17      134.43      165.74     97.05 o 
   0  12  17      228.95      227.54    105.81 o 
 -22   0  18     1369.42     1685.43    190.84 o 
 -20   0  18      129.15      160.61     83.14 o 
 -18   0  18      447.83      555.51    113.37 o 
 -16   0  18      134.48      215.40     79.36 o 
 -14   0  18       29.31      -39.68     45.35 o 
 -12   0  18      535.80      383.57     90.70 o 
 -10   0  18        6.61       22.67     60.46 o 
  -8   0  18      281.60      481.82     98.25 o 
  -6   0  18      687.24      872.95    120.93 o 
  -4   0  18      107.41      146.36     48.95 o 
  -2   0  18     1321.87     1504.86    271.14 o 
   0   0  18      229.94      265.34     58.74 o 
   2   0  18        2.08       98.25     58.57 o 
   4   0  18      861.90      931.52    128.49 o 
   6   0  18        2.68       68.02     66.13 o 
   8   0  18      612.22      640.54    117.15 o 
  10   0  18      777.70      804.92    134.15 o 
  12   0  18       28.10      289.09     92.59 o 
  14   0  18        0.03       56.68     73.69 o 
  16   0  18       58.66        9.45     77.47 o 
 -23   1  18       96.47       72.74     70.72 o 
 -21   1  18        3.49       59.62     67.08 o 
 -19   1  18      857.41      692.53     91.16 o 
 -17   1  18      272.52      317.62     68.80 o 
 -15   1  18       28.86       -9.80     38.99 o 
 -13   1  18     1116.76     1152.07     99.97 o 
 -11   1  18      292.56      217.87     66.13 o 
  -9   1  18      485.30      501.85     74.07 o 
  -7   1  18      670.58      641.25     75.48 o 
  -5   1  18        6.99       46.00     39.44 o 
  -3   1  18      325.61      309.88     71.73 o 
  -1   1  18      445.10      428.74     85.64 o 
   1   1  18        5.51      -23.94     32.32 o 
   3   1  18      104.56      -18.76     34.32 o 
   5   1  18      142.42      231.20     60.52 o 
   7   1  18       20.82       87.94     86.92 o 
   9   1  18      154.42      199.58     62.64 o 
  11   1  18       51.92      178.30     62.35 o 
  13   1  18       12.09       33.84     50.80 o 
  15   1  18      232.62      395.78     79.42 o 
 -22   2  18     1175.69     1444.41    133.43 o 
 -20   2  18        8.65      -57.22     46.74 o 
 -18   2  18      137.17      237.32     59.72 o 
 -16   2  18     1026.82      919.06     96.86 o 
 -14   2  18      299.72      351.47    115.26 o 
 -12   2  18      105.62      112.28     48.42 o 
 -10   2  18     1082.11     1143.46    145.49 o 
  -8   2  18        8.21       66.82     43.55 o 
  -6   2  18      296.31      423.15     68.02 o 
  -4   2  18     2236.39     2424.78    103.64 o 
  -2   2  18      926.84     1190.17     83.68 o 
   0   2  18        3.85      -38.18     28.97 o 
   2   2  18        1.65       17.98     56.34 o 
   4   2  18      624.32      718.86     70.30 o 
   6   2  18      139.90      167.15     73.69 o 
   8   2  18       37.47       31.16     48.64 o 
  10   2  18       45.91       71.05     54.10 o 
  12   2  18       69.51       19.09     52.16 o 
  14   2  18       40.18      135.26     67.22 o 
 -21   3  18      795.22      645.89    104.57 o 
 -19   3  18     1184.00     1323.68    122.38 o 
 -17   3  18       43.30       80.13     56.68 o 
 -15   3  18      667.44      632.95     85.01 o 
 -13   3  18     2569.67     2993.71    146.51 o 
 -11   3  18        1.59      -10.59     72.75 o 
  -9   3  18        4.49       21.57     50.07 o 
  -7   3  18     2830.15     2858.82    136.92 o 
  -5   3  18       57.68       24.46     37.75 o 
  -3   3  18      164.05       86.61    137.93 o 
  -1   3  18      469.80      483.80     58.87 o 
   1   3  18      236.98      291.46     56.45 o 
   3   3  18      273.23      394.61     60.80 o 
   5   3  18        6.98        1.96     36.15 o 
   7   3  18       45.44       57.90     61.17 o 
   9   3  18      147.76      373.80    116.20 o 
  11   3  18        8.45       32.44     80.30 o 
  13   3  18        3.43       -9.45     83.14 o 
  15   3  18      100.43      152.04     68.07 o 
 -22   4  18      551.46      669.51    105.91 o 
 -20   4  18       46.51        7.81     59.90 o 
 -18   4  18       90.37       59.95     58.06 o 
 -16   4  18       15.18       58.89     54.80 o 
 -14   4  18       35.61       53.28     50.30 o 
 -12   4  18      607.43      524.43    132.26 o 
 -10   4  18      622.81      834.40     88.94 o 
  -8   4  18       33.02       -1.62     42.51 o 
  -6   4  18      830.06      678.52     92.85 o 
  -4   4  18       90.20       69.00     54.00 o 
  -2   4  18        5.09      -71.81     47.88 o 
   0   4  18      112.84      161.03     45.10 o 
   2   4  18      673.63      757.50     71.70 o 
   4   4  18        1.30       -8.72     59.40 o 
   6   4  18        2.82      -52.54     38.09 o 
   8   4  18        1.91       65.58     46.63 o 
  10   4  18       12.33       13.04     45.75 o 
  12   4  18        5.07      -39.40     49.45 o 
  14   4  18       20.34      -38.07     63.30 o 
 -21   5  18     1371.90     1341.97    134.15 o 
 -19   5  18       44.07       55.46     63.96 o 
 -17   5  18      133.77       50.91     58.91 o 
 -15   5  18      240.32      459.07    128.49 o 
 -13   5  18      229.98      444.80    153.99 o 
 -11   5  18      545.02      572.52    177.61 o 
  -9   5  18      560.99      660.81     84.45 o 
  -7   5  18      156.69      183.14    187.06 o 
  -5   5  18     1086.71     1320.25    122.25 o 
  -3   5  18       63.00       28.11     58.74 o 
  -1   5  18      587.49      554.49    228.63 o 
   1   5  18     1203.58     1437.25    117.28 o 
   3   5  18      733.99      705.57     83.54 o 
   5   5  18        1.96      -24.20     41.87 o 
   7   5  18       70.04      148.34     58.57 o 
   9   5  18       48.51      225.97     86.92 o 
  11   5  18      132.93       85.84     58.95 o 
  13   5  18      117.04       30.25     61.86 o 
 -20   6  18      116.64      218.78     79.27 o 
 -18   6  18      276.50      132.65     78.79 o 
 -16   6  18     1527.16     1603.01    217.29 o 
 -14   6  18      314.47      284.50     78.82 o 
 -12   6  18      754.07      683.81     92.07 o 
 -10   6  18     1290.30     1026.00    160.61 o 
  -8   6  18      989.45      869.17    149.27 o 
  -6   6  18      348.54      253.26    111.48 o 
  -4   6  18     1983.58     1958.25    246.58 o 
  -2   6  18     1444.55     1319.48    136.04 o 
   0   6  18      578.19      690.81    129.43 o 
   2   6  18       78.04      145.45     52.02 o 
   4   6  18      440.07      416.18     67.70 o 
   6   6  18      199.42      195.67     55.57 o 
   8   6  18       20.60       61.99     60.73 o 
  10   6  18        3.70      -59.13     68.97 o 
  12   6  18      264.69       89.83     69.37 o 
 -19   7  18      654.14      797.61    128.49 o 
 -17   7  18     1063.69     1250.33    130.85 o 
 -15   7  18      111.92       66.90     63.76 o 
 -13   7  18       22.69      -34.55     71.80 o 
 -11   7  18      694.73      615.98    147.38 o 
  -9   7  18       63.69       79.36     85.03 o 
  -7   7  18      190.54      367.44     89.29 o 
  -5   7  18      763.14      754.72    108.83 o 
  -3   7  18       17.10       25.24     66.76 o 
  -1   7  18       20.54      -44.69     88.81 o 
   1   7  18       17.35      -22.25     98.25 o 
   3   7  18       78.52      243.20     63.67 o 
   5   7  18      280.56      352.96     78.30 o 
   7   7  18      106.17       71.12     68.56 o 
   9   7  18        5.46       73.84     73.69 o 
  11   7  18       81.07      219.95     77.18 o 
 -16   8  18     1123.70     1194.34    136.26 o 
 -14   8  18      404.39      464.82    147.38 o 
 -12   8  18        3.84       56.68    102.03 o 
 -10   8  18      575.31      954.19    173.83 o 
  -8   8  18      129.65      193.57     80.43 o 
  -6   8  18      105.73      214.40     85.01 o 
  -4   8  18      465.97      675.48    112.13 o 
  -2   8  18      735.90     1022.92    124.17 o 
   0   8  18      819.23     1095.86    222.02 o 
   2   8  18      110.45        6.22     67.79 o 
   4   8  18      793.93      843.99     87.57 o 
   6   8  18      289.95      413.46     87.17 o 
   8   8  18       12.25      103.49     69.55 o 
  10   8  18        5.72      139.15     77.98 o 
 -15   9  18      132.93      124.71    124.71 o 
 -13   9  18      586.78      648.10    158.72 o 
 -11   9  18        4.09      188.95    124.71 o 
  -9   9  18        6.51      -52.82     73.93 o 
  -7   9  18       96.87       92.20     84.08 o 
  -5   9  18       16.17      -57.53    149.27 o 
  -3   9  18        4.68       49.66    106.76 o 
  -1   9  18       31.50       82.63     73.71 o 
   1   9  18       51.49       89.75     74.82 o 
   3   9  18        3.12      104.84     97.31 o 
   5   9  18      140.66      189.93    108.65 o 
   7   9  18      164.76      157.36    153.05 o 
 -12  10  18       11.89      134.15    126.60 o 
 -10  10  18      108.54      266.42    137.93 o 
  -8  10  18      356.46      320.84    173.83 o 
  -6  10  18      924.20     1111.37    276.81 o 
  -4  10  18       71.95      121.19     82.80 o 
  -2  10  18      330.54      390.71    103.49 o 
   0  10  18      257.43      291.81    100.81 o 
   2  10  18        0.61      108.16     82.10 o 
   4  10  18       48.42      144.27     79.08 o 
  -7  11  18      310.19      426.56    117.56 o 
  -5  11  18      232.52      205.67    163.44 o 
  -3  11  18       16.47       57.39    136.04 o 
  -1  11  18       57.91      152.94    114.31 o 
 -21   1  19      459.66      611.13     97.42 o 
 -19   1  19      278.11      279.33     72.00 o 
 -17   1  19       45.63      111.50     52.66 o 
 -15   1  19      251.25      193.08     62.35 o 
 -13   1  19      770.92      937.65     94.19 o 
 -11   1  19      938.51     1036.66     96.86 o 
  -9   1  19     1922.33     1812.32    118.82 o 
  -7   1  19     3256.53     3349.10    152.77 o 
  -5   1  19      112.95      141.71     75.58 o 
  -3   1  19        7.42       16.07     40.75 o 
  -1   1  19      362.51      376.07     69.94 o 
   1   1  19      210.38      319.49     64.17 o 
   3   1  19      258.06      358.06     69.44 o 
   5   1  19       42.29       -6.55     42.69 o 
   7   1  19      235.38      335.19     69.32 o 
   9   1  19      192.54      208.78     67.46 o 
  11   1  19        2.76       91.06     56.07 o 
  13   1  19        0.10      162.55     66.44 o 
 -20   2  19       55.52      -52.88    104.87 o 
 -18   2  19      647.95      750.61     96.20 o 
 -16   2  19      845.95     1063.07    105.55 o 
 -14   2  19       26.97       78.82     48.57 o 
 -12   2  19      418.96      266.53     65.43 o 
 -10   2  19      317.32      263.03    133.21 o 
  -8   2  19      553.09      553.55    116.20 o 
  -6   2  19       82.20      208.11     55.69 o 
  -4   2  19      165.60      211.56     48.79 o 
  -2   2  19      475.43      660.67    145.49 o 
   0   2  19      180.10      257.32     52.89 o 
   2   2  19      204.89      128.31     45.05 o 
   4   2  19      156.10      268.32     90.70 o 
   6   2  19      367.51      564.68    112.42 o 
   8   2  19        6.65       71.02     47.78 o 
  10   2  19      464.75      598.16    112.42 o 
  12   2  19       73.41      181.79     62.75 o 
 -21   3  19      645.44      749.93    111.51 o 
 -19   3  19      324.89      369.43     99.20 o 
 -17   3  19       60.55       -2.50     69.91 o 
 -15   3  19       93.71      203.90     61.29 o 
 -13   3  19        3.69       72.47     77.47 o 
 -11   3  19       78.09       57.48     47.08 o 
  -9   3  19       90.12       79.71     74.64 o 
  -7   3  19       11.36      -27.85     40.84 o 
  -5   3  19      275.46      221.45     65.64 o 
  -3   3  19       31.78       68.70     57.26 o 
  -1   3  19       11.06      114.14     56.71 o 
   1   3  19      153.47      248.73     52.66 o 
   3   3  19      494.06      560.82     69.72 o 
   5   3  19        0.02       20.02     42.19 o 
   7   3  19      170.29      151.16     71.80 o 
   9   3  19      157.77      418.90     80.98 o 
  11   3  19       30.76      176.40     67.22 o 
  13   3  19       13.83      136.04     61.26 o 
 -20   4  19      384.71      520.44     99.97 o 
 -18   4  19        5.80       22.61     66.13 o 
 -16   4  19      728.35      900.38    106.21 o 
 -14   4  19      344.75      509.94     82.10 o 
 -12   4  19      193.37      298.87     66.28 o 
 -10   4  19      890.55      981.09     99.76 o 
  -8   4  19     1822.16     2055.77    196.51 o 
  -6   4  19       15.05      -13.23     64.24 o 
  -4   4  19        8.10      -25.30     54.73 o 
  -2   4  19      138.08      194.62    104.87 o 
   0   4  19      263.94      176.50     51.06 o 
   2   4  19      276.02      445.10     66.69 o 
   4   4  19      334.27      538.70     68.87 o 
   6   4  19        1.20       17.68     44.28 o 
   8   4  19       12.56       47.79     54.53 o 
  10   4  19       13.90        4.05     67.08 o 
  12   4  19        1.65       24.61     95.42 o 
 -19   5  19      338.35      484.03     99.48 o 
 -17   5  19        5.33      -11.36     55.50 o 
 -15   5  19      200.98      166.67     63.20 o 
 -13   5  19      257.00      184.36    104.87 o 
 -11   5  19      262.62      146.37     60.08 o 
  -9   5  19      393.61      173.83     88.81 o 
  -7   5  19       12.98      -87.86     58.57 o 
  -5   5  19       44.39      -37.34     60.46 o 
  -3   5  19        1.90      -80.29     54.10 o 
  -1   5  19       27.76       35.80     59.95 o 
   1   5  19       78.89       87.48     47.02 o 
   3   5  19       22.66       65.31     46.54 o 
   5   5  19        5.65        9.05     41.01 o 
   7   5  19       92.26       32.23     47.42 o 
   9   5  19        1.40       56.97     51.12 o 
  11   5  19        0.74      114.13    152.10 o 
 -18   6  19        2.80      -73.22     60.83 o 
 -16   6  19       53.75      118.27     76.52 o 
 -14   6  19       15.61       41.43     60.47 o 
 -12   6  19       11.54      -90.70     60.46 o 
 -10   6  19      341.83      636.76    137.93 o 
  -8   6  19     1074.43     1114.80    166.28 o 
  -6   6  19       15.98       46.86     62.61 o 
  -4   6  19       56.99      173.77    134.15 o 
  -2   6  19       19.49      180.84     75.48 o 
   0   6  19       17.67      116.92     70.66 o 
   2   6  19       19.82      -12.92     44.23 o 
   4   6  19      243.87      382.21     82.27 o 
   6   6  19       13.35       57.67     52.78 o 
   8   6  19      120.71      153.62     59.34 o 
  10   6  19      126.78      179.20     71.99 o 
 -17   7  19       18.85       32.10    121.87 o 
 -15   7  19      711.91      767.84    141.71 o 
 -13   7  19     1182.42     1222.50    194.62 o 
 -11   7  19        1.25       88.81     85.03 o 
  -9   7  19      504.82      487.49    134.15 o 
  -7   7  19      431.94      396.65     91.34 o 
  -5   7  19     1380.00     1583.51    144.85 o 
  -3   7  19       46.02      104.47     75.27 o 
  -1   7  19      211.61      180.23     80.03 o 
   1   7  19      959.78     1162.89    169.11 o 
   3   7  19      310.92      291.64     66.48 o 
   5   7  19      171.85      166.12     80.57 o 
   7   7  19      511.59      449.73     76.68 o 
   9   7  19       23.91       -8.89     62.89 o 
 -14   8  19       23.96      145.49    120.93 o 
 -12   8  19       87.05       54.80    113.37 o 
 -10   8  19       24.46       -3.78    105.81 o 
  -8   8  19       47.37       28.34     94.47 o 
  -6   8  19      109.50      109.00     78.48 o 
  -4   8  19        3.44       -2.85     73.93 o 
  -2   8  19        8.36      -31.25     68.86 o 
   0   8  19      213.55      499.21     98.99 o 
   2   8  19       80.96       35.40    136.04 o 
   4   8  19       15.06      -68.28     45.52 o 
   6   8  19       77.12       -2.19     52.92 o 
 -11   9  19      316.41      549.84    160.61 o 
  -9   9  19       56.72      241.86    143.60 o 
  -7   9  19      460.53      655.36    116.20 o 
  -5   9  19      885.12      917.63    130.22 o 
  -3   9  19      351.67      267.11     94.16 o 
  -1   9  19      187.60      416.48    102.23 o 
   1   9  19       15.55       80.62     76.12 o 
   3   9  19      213.00      150.92     84.83 o 
  -6  10  19        5.04       11.39     90.82 o 
  -4  10  19        1.26        7.56     84.17 o 
  -2  10  19      136.52      173.94     94.02 o 
 -18   0  20      864.52     1031.66    156.83 o 
 -16   0  20      589.81      846.49    134.15 o 
 -14   0  20      319.62      393.01    105.81 o 
 -12   0  20      101.54      239.97     96.36 o 
 -10   0  20      472.76      521.50    115.26 o 
  -8   0  20        2.56      -49.13     60.46 o 
  -6   0  20     1686.31     1730.78    168.17 o 
  -4   0  20       41.89      162.50     71.80 o 
  -2   0  20      536.50      740.68    120.93 o 
   0   0  20      244.96      427.03    105.81 o 
   2   0  20        2.76      -30.23     58.57 o 
   4   0  20      168.68      111.48     79.36 o 
   6   0  20      290.38      529.06    117.15 o 
   8   0  20      179.98      194.62     88.81 o 
  10   0  20       54.92      113.37     85.03 o 
 -19   1  20       27.21        8.10     68.97 o 
 -17   1  20      127.51      210.94     64.79 o 
 -15   1  20       10.96      -57.09     38.06 o 
 -13   1  20       33.08      123.76     53.44 o 
 -11   1  20      634.24      563.73     91.64 o 
  -9   1  20      194.89      238.36     60.08 o 
  -7   1  20        0.52       30.26     63.30 o 
  -5   1  20        9.16      125.39     47.88 o 
  -3   1  20      142.63      241.86     92.59 o 
  -1   1  20      256.47      350.45     66.59 o 
   1   1  20      299.40      366.91     70.81 o 
   3   1  20       13.33       50.84     51.43 o 
   5   1  20      128.69       36.38    136.04 o 
   7   1  20        3.34       96.36     54.78 o 
   9   1  20       31.91       30.98     94.47 o 
  11   1  20       33.69      127.70     60.52 o 
 -18   2  20       89.96      181.04     65.30 o 
 -16   2  20      168.43      179.38     63.76 o 
 -14   2  20        0.22       55.80     49.77 o 
 -12   2  20       41.26       37.74     47.66 o 
 -10   2  20     1081.73     1210.75    105.66 o 
  -8   2  20      813.27      891.07    261.69 o 
  -6   2  20      595.30      638.78     80.03 o 
  -4   2  20       38.38      266.42     94.47 o 
  -2   2  20       98.16      120.81     62.03 o 
   0   2  20        7.26        7.01     70.05 o 
   2   2  20      206.86      281.65    101.57 o 
   4   2  20      160.28      327.23     72.00 o 
   6   2  20       26.39      203.63     62.61 o 
   8   2  20       14.84       37.29     75.58 o 
  10   2  20       68.62       43.33     72.75 o 
 -19   3  20      663.87      870.60    159.66 o 
 -17   3  20        0.33      -34.71     96.36 o 
 -15   3  20     1005.24     1108.97    112.84 o 
 -13   3  20      788.44     1103.92    106.51 o 
 -11   3  20      237.46      275.22     65.88 o 
  -9   3  20      394.37      374.00    136.04 o 
  -7   3  20      553.37      691.55    132.26 o 
  -5   3  20      120.19      -30.23     71.80 o 
  -3   3  20       29.11       31.69     60.69 o 
  -1   3  20      285.32      428.53     99.20 o 
   1   3  20      107.51      241.26     56.41 o 
   3   3  20       45.67      -52.80     49.46 o 
   5   3  20       30.85       66.71     54.58 o 
   7   3  20       17.32      202.83     84.08 o 
   9   3  20        0.52        7.97     60.52 o 
 -18   4  20       61.84      239.18    164.39 o 
 -16   4  20       17.98       82.25     70.86 o 
 -14   4  20       92.99      251.75     87.86 o 
 -12   4  20      231.31      241.68     66.04 o 
 -10   4  20       13.93       59.53     47.66 o 
  -8   4  20      475.90      421.36    115.26 o 
  -6   4  20      230.70      124.71     94.47 o 
  -4   4  20      277.09      358.02     86.81 o 
  -2   4  20      147.92      362.04    171.94 o 
   0   4  20       54.12      200.62     76.61 o 
   2   4  20       54.20      106.77     53.90 o 
   4   4  20        5.33      -41.35     44.04 o 
   6   4  20       33.11      126.55     55.02 o 
   8   4  20       36.44       54.86     58.74 o 
  10   4  20       21.66      -29.06     79.36 o 
 -17   5  20      118.94      265.35     77.95 o 
 -15   5  20      179.96      436.47    113.37 o 
 -13   5  20      301.23      350.51     76.61 o 
 -11   5  20       49.25       32.12     81.25 o 
  -9   5  20       18.80       28.34     85.03 o 
  -7   5  20       22.05      -73.69     75.58 o 
  -5   5  20      172.58       25.51     93.53 o 
  -3   5  20        0.18      -63.41     54.73 o 
  -1   5  20        3.21      -58.02    142.66 o 
   1   5  20        0.65      -89.17     59.44 o 
   3   5  20        0.89      111.17     48.86 o 
   5   5  20       43.33       25.46     60.80 o 
   7   5  20      168.98      315.85    108.60 o 
 -14   6  20      119.54      230.52    109.59 o 
 -12   6  20        2.82       28.34     81.25 o 
 -10   6  20       90.54        7.56     73.69 o 
  -8   6  20       92.68       94.47     94.47 o 
  -6   6  20        3.77      -30.23     86.92 o 
  -4   6  20     1086.40     1104.84    124.17 o 
  -2   6  20      601.57      629.43    109.17 o 
   0   6  20        2.56      -95.05     63.37 o 
   2   6  20      269.09      302.30     85.98 o 
   4   6  20      297.36      262.86     63.18 o 
   6   6  20      134.19      131.21     55.93 o 
 -13   7  20      268.79      213.51    115.26 o 
 -11   7  20      170.25      149.27     98.25 o 
  -9   7  20       17.86      -34.01     81.25 o 
  -7   7  20      170.12      332.55    128.49 o 
  -5   7  20       34.71      163.65     94.47 o 
  -3   7  20       50.40       82.22     85.38 o 
  -1   7  20      187.07      105.29     79.86 o 
   1   7  20      420.91      350.72     93.50 o 
   3   7  20       67.41      -58.01     68.56 o 
   5   7  20        6.51       23.05     69.56 o 
 -10   8  20      547.70      665.10    153.05 o 
  -8   8  20       43.41      -18.89     94.47 o 
  -6   8  20        6.21       86.65     77.24 o 
  -4   8  20      687.15      654.24    123.91 o 
  -2   8  20        8.95      109.91     82.80 o 
   0   8  20       30.43      148.09     92.59 o 
   2   8  20       39.14      -56.49     85.97 o 
 -17   1  21      422.91      348.66     76.75 o 
 -15   1  21      141.31      101.44    123.76 o 
 -13   1  21       90.24      257.80     71.40 o 
 -11   1  21       63.33      121.22     60.08 o 
  -9   1  21        7.70       68.16     96.36 o 
  -7   1  21      876.83     1147.09    110.51 o 
  -5   1  21      329.80      446.16     76.61 o 
  -3   1  21       27.68      -30.23     79.36 o 
  -1   1  21      809.37      808.98     95.35 o 
   1   1  21      683.01      877.49    100.71 o 
   3   1  21        1.92      164.67     62.12 o 
   5   1  21      227.47      283.92    114.31 o 
   7   1  21      102.36      150.16     68.02 o 
 -16   2  21      139.14      198.73     67.79 o 
 -14   2  21       61.50       76.06     52.06 o 
 -12   2  21      410.23      361.49     75.05 o 
 -10   2  21      969.00      892.05    141.71 o 
  -8   2  21       27.36       58.46     52.91 o 
  -6   2  21      455.41      427.03    113.37 o 
  -4   2  21      832.37      801.15    137.93 o 
  -2   2  21      118.04       58.57     90.70 o 
   0   2  21       65.72       98.74    175.72 o 
   2   2  21       98.33      107.07     59.02 o 
   4   2  21       88.96      250.90     68.52 o 
   6   2  21        3.97        1.15     90.70 o 
   8   2  21       13.11      137.00    139.82 o 
 -15   3  21      560.18      747.50    101.69 o 
 -13   3  21      669.70      657.32    254.14 o 
 -11   3  21        6.76      -57.42     47.24 o 
  -9   3  21       72.08       94.47     86.92 o 
  -7   3  21      152.88      243.74    103.92 o 
  -5   3  21       51.91       -3.78     75.58 o 
  -3   3  21       31.01       41.57     85.03 o 
  -1   3  21        1.57       11.62     60.77 o 
   1   3  21        0.47      -50.43     58.11 o 
   3   3  21       28.21      160.29     69.91 o 
   5   3  21       28.39       67.15     88.81 o 
   7   3  21       34.31      139.15     62.03 o 
 -14   4  21       58.61       59.25     68.02 o 
 -12   4  21       44.35       71.41     66.13 o 
 -10   4  21      450.13      319.32    115.26 o 
  -8   4  21       73.68      105.81    100.14 o 
  -6   4  21       25.85       32.12     83.14 o 
  -4   4  21      382.40      500.72    128.49 o 
  -2   4  21      490.76      547.35     99.53 o 
   0   4  21       46.14       83.45     65.30 o 
   2   4  21       18.16       -0.17    206.90 o 
   4   4  21        4.93       16.63     50.88 o 
   6   4  21      249.14      162.71     68.52 o 
 -13   5  21      273.21      334.44    132.26 o 
 -11   5  21        9.79      -77.47     73.69 o 
  -9   5  21      131.47       75.58     92.59 o 
  -7   5  21       96.97       -5.67     79.36 o 
  -5   5  21      189.41       66.13    102.03 o 
  -3   5  21      235.44       39.82     77.74 o 
  -1   5  21      115.48      124.80     78.15 o 
   1   5  21       15.43       64.77    112.42 o 
   3   5  21        0.26       61.91     73.71 o 
   5   5  21       27.92      159.32     61.32 o 
 -10   6  21       42.47      120.93    100.14 o 
  -8   6  21       26.36       54.80     98.25 o 
  -6   6  21       88.98      -22.67     90.70 o 
  -4   6  21        2.88       77.67     75.84 o 
  -2   6  21       23.98      -30.16     67.51 o 
   0   6  21        0.03      -92.47     63.09 o 
   2   6  21       63.05       78.99     84.77 o 
  -7   7  21      263.95      519.61    143.60 o 
  -5   7  21      171.72      103.92    111.48 o 
  -3   7  21      231.65      287.18     93.07 o 
  -1   7  21      300.84      251.94    147.38 o 
 -12   0  22      134.47       88.81     85.03 o 
 -10   0  22      299.61      423.25    109.59 o 
  -8   0  22        0.02      -26.45     68.02 o 
  -6   0  22       51.86      260.75     92.59 o 
   2   0  22      167.98      457.26    120.93 o 
   4   0  22       11.39      -58.57     81.25 o 
 -13   1  22        4.87        5.15     66.13 o 
 -11   1  22        5.02      -11.99     51.90 o 
  -9   1  22        9.66      -66.73     50.72 o 
  -7   1  22       34.10       13.13     51.43 o 
  -5   1  22      346.66      328.77    109.59 o 
  -3   1  22       95.50       92.59     83.14 o 
   1   1  22        3.19       66.13     83.14 o 
   3   1  22       23.73       32.90     55.44 o 
 -12   2  22      114.59       72.75     60.12 o 
 -10   2  22        0.27       58.15     53.12 o 
  -8   2  22       31.63     -119.04     79.36 o 
  -6   2  22      117.85      183.28     98.25 o 
  -4   2  22        5.20        3.78     75.58 o 
  -2   2  22        3.55      -58.57     73.69 o 
   0   2  22       64.54      100.14     98.25 o 
   2   2  22       66.21      171.94    107.70 o 
   4   2  22        8.67       83.58     67.79 o 
 -11   3  22       35.60        4.84     51.96 o 
  -9   3  22      620.93      598.97    137.93 o 
  -7   3  22       50.43       66.13     86.92 o 
  -5   3  22      100.10       15.12     83.14 o 
  -3   3  22      478.50      425.14    124.71 o 
  -1   3  22      369.66      564.40    100.81 o 
   1   3  22       65.98      130.18     76.12 o 
   3   3  22        4.60      181.39    111.48 o 
 -10   4  22        0.09      -60.46     85.03 o 
  -8   4  22      290.55      434.58    134.15 o 
  -6   4  22        0.77      -41.57     86.92 o 
  -4   4  22       67.77      134.15    105.81 o 
  -2   4  22      260.43      181.39    111.48 o 
   0   4  22      120.72       26.11     80.98 o 
  -7   5  22      276.27      381.68    120.93 o 
  -5   5  22      185.07      213.51    113.37 o 
  -3   5  22       41.27       88.81    103.92 o 
                                                 
